# Supplementary material for: The splicing factor Prpf31 is required for hematopoietic stem and progenitor cell expansion during zebrafish embryogenesis
Source: J Biol Chem. 2024 Feb 19;300(3):105772. doi: 10.1016/j.jbc.2024.105772 (PMC10959673; doi:10.1016/j.jbc.2024.105772)
Supplement: Dataset S1 [file mmc5.xlsx]

## Sheet: MutantvsSibling_sign_SE
GeneID	geneSymbol	chr	strand	exonStart_0base	exonEnd	upstreamES	upstreamEE	downstreamES	downstreamEE	IC_SAMPLE_1	SC_SAMPLE_1	IC_SAMPLE_2	SC_SAMPLE_2	IncFormLen	SkipFormLen	PValue	FDR	IncLevel1	IncLevel2	IncLevelDifference
ENSDARG00000045401	mllt10	24	+	17157039	17157165	17148165	17148245	17157749	17157804	9,23,8	0,15,21	9,5,6	39,17,13	275	149	3.83026e-53	4.24295e-51	1.0,0.454,0.171	0.111,0.137,0.2	0.392
ENSDARG00000003046	sorbs2a	1	-	17761114	17762782	17760273	17760335	17763240	17763416	8,11,10	0,1,1	14,11,14	10,2,2	1817	149	2.61484e-56	3.08195e-54	1.0,0.474,0.451	0.103,0.311,0.365	0.382
ENSDARG00000003495	madd	7	-	34341335	34341539	34336907	34337008	34341867	34342018	2,15,28	0,0,8	14,10,10	15,7,1	353	149	1.46643e-14	6.70958e-13	1.0,1.0,0.596	0.283,0.376,0.808	0.376
ENSDARG00000012387	pdha1a	5	-	24043497	24043518	24040372	24040441	24044544	24044877	12,92,79	18,20,16	5,7,12	21,9,25	170	149	9.93551e-206	8.13222e-203	0.369,0.801,0.812	0.173,0.405,0.296	0.369
ENSDARG00000063583	map2k4a	3	-	10627600	10627633	10615059	10615153	10634382	10634532	5,14,14	2,9,4	12,5,2	10,11,14	182	149	0.00117497	0.0190229	0.672,0.56,0.741	0.496,0.271,0.105	0.367
ENSDARG00000053857	ccdc187	23	-	30038398	30038495	30034547	30034610	30044371	30044453	10,9,4	6,8,5	4,0,8	15,4,82	246	149	3.11362e-10	1.11885e-08	0.502,0.405,0.326	0.139,0.0,0.056	0.346
ENSDARG00000097530	xkr5b	17	-	32613263	32613433	32612315	32612427	32615520	32615733	2,7,27	0,0,0	39,15,8	0,5,6	319	149	0.000414344	0.00719874	1.0,1.0,1.0	1.0,0.584,0.384	0.344
ENSDARG00000015947	matn4	6	+	52822384	52822507	52815114	52815237	52827010	52827133	30,38,42	0,0,0	8,12,4	0,2,7	272	149	0.000194415	0.00355816	1.0,1.0,1.0	1.0,0.767,0.238	0.332
ENSDARG00000015947	matn4	6	+	52818014	52818137	52815114	52815237	52825272	52825395	18,36,22	3,2,0	10,14,9	10,1,6	272	149	1.02704e-05	0.00024887	0.767,0.908,1.0	0.354,0.885,0.451	0.328
ENSDARG00000078233	ctnnd1	1	+	44196235	44196387	44173244	44173308	44201227	44201299	1,26,12	0,0,0	38,7,33	0,4,13	301	149	1.69919e-06	4.61034e-05	1.0,1.0,1.0	1.0,0.464,0.557	0.326
ENSDARG00000021633	sh3bgr	15	+	5946757	5946784	5946304	5946325	5949444	5949471	28,40,43	0,0,0	38,9,59	21,9,0	176	149	1.72823e-08	5.54728e-07	1.0,1.0,1.0	0.605,0.458,1.0	0.312
ENSDARG00000021633	sh3bgr	15	+	5943366	5943510	5930895	5930976	5943822	5943845	60,43,35	4,15,6	40,9,56	26,17,16	293	149	1.02393e-05	0.000248525	0.884,0.593,0.748	0.439,0.212,0.64	0.311
ENSDARG00000036965	rnf24	1	-	41813697	41813751	41793683	41793833	41817445	41817742	11,32,12	18,27,15	0,2,0	20,5,14	203	149	1.18412e-222	1.16305e-219	0.31,0.465,0.37	0.0,0.227,0.0	0.306
ENSDARG00000063677	ccny	24	+	4405174	4405195	4404709	4404784	4407270	4407305	2,4,9	3,15,16	0,0,0	13,13,13	170	149	3.59225e-05	0.000769389	0.369,0.189,0.33	0.0,0.0,0.0	0.296
ENSDARG00000079905	mark2a	21	-	27211459	27211486	27205098	27205200	27213086	27213347	14,25,11	12,10,12	7,8,13	20,28,25	176	149	9.04254e-39	8.02553e-37	0.497,0.679,0.437	0.229,0.195,0.306	0.294
ENSDARG00000099448	sh3d21	16	+	35930242	35930311	35927048	35927103	35933105	35933278	69,49,49	26,24,36	22,16,20	35,29,32	218	149	9.90863e-06	0.000242902	0.645,0.583,0.482	0.301,0.274,0.299	0.279
ENSDARG00000015947	matn4	6	+	52822384	52822507	52818014	52818137	52827010	52827133	48,85,88	0,0,0	26,29,18	0,4,16	272	149	7.00602e-08	2.1549e-06	1.0,1.0,1.0	1.0,0.799,0.381	0.273
ENSDARG00000104342	csnk1g1	7	-	54122961	54123072	54115778	54115885	54130025	54130133	20,45,46	6,8,4	13,27,20	8,10,17	260	149	1.33032e-07	3.99992e-06	0.656,0.763,0.868	0.482,0.607,0.403	0.265
ENSDARG00000015947	matn4	6	+	52824892	52825015	52818014	52818137	52827010	52827133	36,49,43	0,0,0	12,23,24	0,4,16	272	149	4.17744e-09	1.40197e-07	1.0,1.0,1.0	1.0,0.759,0.451	0.263
ENSDARG00000104937	CABZ01084323.1	KN150000.1	+	55612	55654	42669	42782	56078	56176	13,22,14	8,45,36	5,0,10	27,30,38	191	149	0.0014505	0.0232285	0.559,0.276,0.233	0.126,0.0,0.17	0.257
ENSDARG00000011613	rbm39a	11	+	24341329	24341479	24340387	24340448	24341801	24341851	58,79,61	13,27,23	64,25,26	43,25,27	299	149	2.31003e-82	4.36329e-80	0.69,0.593,0.569	0.426,0.333,0.324	0.256
ENSDARG00000005774	ddx3b	6	+	59842458	59842509	59841557	59841702	59845170	59845352	98151140	67160135	133,77,76	307281233	200	149	3.52208e-307	7.41297e-304	0.521,0.413,0.436	0.244,0.17,0.195	0.254
ENSDARG00000099448	sh3d21	16	+	35930242	35930311	35927048	35927250	35933105	35933278	122,69,81	93,94,59	29,31,43	99,129,99	218	149	1.08986e-42	1.02273e-40	0.473,0.334,0.484	0.167,0.141,0.229	0.251
ENSDARG00000101858	DST	13	+	1700353	1700371	1696245	1696320	1705397	1705515	50,44,53	0,20,23	28,71,35	42,43,19	167	149	1.18749e-72	1.82242e-70	1.0,0.662,0.673	0.373,0.596,0.622	0.248
ENSDARG00000038786	smarcd3a	2	-	32543008	32543098	32536830	32536873	32550996	32551178	26,52,70	0,4,7	58,37,57	29,12,9	239	149	5.24069e-95	1.13546e-92	1.0,0.89,0.862	0.555,0.658,0.798	0.247
ENSDARG00000093052	c6	21	-	20810658	20810853	20802180	20802268	20810962	20811095	22,59,16	8,0,0	9,39,34	6,11,3	344	149	0.00190291	0.0300167	0.544,1.0,1.0	0.394,0.606,0.831	0.238
ENSDARG00000075133	adgrb1a	16	+	37624891	37624927	37617175	37617819	37625032	37625191	14,17,34	0,9,0	23,1,16	4,11,0	185	149	2.67856e-17	1.35148e-15	1.0,0.603,1.0	0.822,0.068,1.0	0.238
ENSDARG00000005754	ptprfb	2	-	17677426	17677453	17660259	17660377	17688140	17688334	17,20,34	24,45,18	13,12,8	52,34,37	176	149	1.22951e-71	1.82973e-69	0.375,0.273,0.615	0.175,0.23,0.155	0.234
ENSDARG00000014420	elavl3	3	-	46804457	46804496	46801271	46803378	46804915	46805144	95168139	38,111,90	172,77,98	171137168	188	149	7.36172e-152	3.28667e-149	0.665,0.545,0.55	0.444,0.308,0.316	0.231
ENSDARG00000063416	ptprk	20	-	1490720	1490750	1487454	1487615	1499667	1499803	9,19,10	0,11,12	19,11,19	19,10,26	179	149	1.23341e-06	3.40295e-05	1.0,0.59,0.41	0.454,0.478,0.378	0.23
ENSDARG00000070903	met	25	+	18660476	18660617	18658573	18658730	18662438	18662675	23,43,20	0,0,0	35,45,31	7,0,10	290	149	4.86748e-05	0.00100579	1.0,1.0,1.0	0.72,1.0,0.614	0.222
ENSDARG00000035821	si:ch211-173p18.3	19	+	40126476	40126728	40122369	40122780	40128333	40128415	7,36,30	0,2,3	28,22,33	12,3,3	401	149	4.95091e-36	4.02993e-34	1.0,0.87,0.788	0.464,0.732,0.803	0.22
ENSDARG00000087616	maptb	3	-	22179599	22180808	22177091	22177126	22190971	22191130	57,148,94	0,4,7	99,73,92	4,6,13	1358	149	3.29275e-23	2.05559e-21	1.0,0.802,0.596	0.731,0.572,0.437	0.219
ENSDARG00000043077	nisch	22	-	10378018	10378133	10375762	10375881	10382915	10383029	7,17,23	1,3,5	4,9,13	8,2,3	264	149	0.000385202	0.00674012	0.798,0.762,0.722	0.22,0.717,0.71	0.212
ENSDARG00000015947	matn4	6	+	52822384	52822507	52815479	52815602	52827010	52827133	33,34,41	53,51,55	12,12,7	92,81,99	272	149	5.47088e-138	2.12112e-135	0.254,0.268,0.29	0.067,0.075,0.037	0.211
ENSDARG00000015947	matn4	6	+	52818014	52818137	52811086	52811209	52827877	52828000	14,11,16	16,11,6	5,8,11	24,11,18	272	149	3.93488e-05	0.000833827	0.324,0.354,0.594	0.102,0.285,0.251	0.211
ENSDARG00000078954	rxrba	19	-	7263079	7263103	7260482	7260643	7265372	7265552	15,36,30	1,11,12	25,10,14	15,5,12	173	149	0.000828719	0.013765	0.928,0.738,0.683	0.589,0.633,0.501	0.209
ENSDARG00000035868	spire1a	19	+	33063167	33063194	33059524	33059667	33065384	33065522	1,8,2	19,4,15	0,3,0	24,14,12	176	149	6.53487e-25	4.29813e-23	0.043,0.629,0.101	0.0,0.154,0.0	0.206
ENSDARG00000103862	hoxa3a	19	+	19758310	19758355	19756424	19756474	19762202	19762313	11,10,17	28,23,47	3,4,4	87,88,116	194	149	2.5246e-53	2.8178e-51	0.232,0.25,0.217	0.026,0.034,0.026	0.204
ENSDARG00000001909	vill	24	-	20421328	20421388	20420967	20421192	20423583	20423772	52,59,39	11,0,9	33,44,31	16,12,15	209	149	2.31771e-52	2.52939e-50	0.771,1.0,0.755	0.595,0.723,0.596	0.204
ENSDARG00000019345	mark3a	13	+	15658294	15658321	15657910	15658150	15661577	15661687	13,9,13	1,4,1	14,5,13	19,1,5	176	149	0.000326626	0.00577	0.917,0.656,0.917	0.384,0.809,0.688	0.203
ENSDARG00000020871	ptprz1b	4	+	4905488	4905965	4902111	4902607	4908405	4908550	18,63,38	11,45,29	17,6,7	51,25,45	626	149	7.13591e-173	3.50445e-170	0.28,0.25,0.238	0.074,0.054,0.036	0.201
ENSDARG00000103542	vegfaa	16	-	4293318	4293450	4287541	4289066	4304520	4304553	48,32,64	4,17,7	39,51,43	20,29,15	281	149	2.88564e-08	9.16252e-07	0.864,0.5,0.829	0.508,0.483,0.603	0.2
ENSDARG00000032072	cdk16	8	-	8417694	8417859	8409784	8409918	8426383	8426565	23,47,33	9,5,16	21,14,29	18,15,9	314	149	3.49713e-08	1.10092e-06	0.548,0.817,0.495	0.356,0.307,0.605	0.197
ENSDARG00000013397	bnip2	25	+	34261097	34261133	34260801	34260900	34267377	34267435	31,25,27	6,9,8	24,21,25	22,12,14	185	149	4.49153e-36	3.67632e-34	0.806,0.691,0.731	0.468,0.585,0.59	0.195
ENSDARG00000096725	si:dkey-21c1.1	12	-	34851587	34851720	34851084	34851196	34852226	34852342	24,29,28	0,4,0	8,9,15	0,5,3	282	149	6.97974e-38	5.94408e-36	1.0,0.793,1.0	1.0,0.487,0.725	0.194
ENSDARG00000010411	epn1	16	+	12744301	12744322	12743886	12744002	12747415	12747487	0,8,7	13,8,12	0,0,3	26,13,9	170	149	6.39393e-05	0.0012742	0.0,0.467,0.338	0.0,0.0,0.226	0.193
ENSDARG00000040237	mef2d	16	-	29094320	29094350	29091664	29091779	29096863	29097042	10,48,44	20,15,4	22,21,14	15,21,22	179	149	4.81247e-38	4.17072e-36	0.294,0.727,0.902	0.55,0.454,0.346	0.191
ENSDARG00000020345	clasp2	19	+	42761802	42761829	42758565	42758670	42764727	42764895	8,3,16	15,41,25	4,5,2	73,50,55	176	149	3.17439e-63	4.25166e-61	0.311,0.058,0.351	0.044,0.078,0.03	0.189
ENSDARG00000079387	si:ch211-102c2.4	5	-	26832711	26832801	26832564	26832581	26834243	26834511	15,21,19	2,10,2	33,33,23	16,12,15	239	149	5.25816e-14	2.33339e-12	0.824,0.567,0.856	0.563,0.632,0.489	0.188
ENSDARG00000006299	arhgef7a	9	+	21563845	21564016	21563351	21563441	21565642	21565742	18,6,16	3,1,5	9,14,17	4,17,3	320	149	0.000471171	0.00810007	0.736,0.736,0.598	0.512,0.277,0.725	0.185
ENSDARG00000097496	si:dkey-6e2.2	6	-	51537661	51537927	51534891	51535228	51540849	51541488	9,21,29	1,12,16	22,16,33	12,13,29	415	149	4.3641e-05	0.0009133	0.764,0.386,0.394	0.397,0.306,0.29	0.184
ENSDARG00000101557	scarb1	10	+	44740446	44740485	44738188	44738335	44743402	44748270	9,24,4	29,24,31	1,7,1	33,33,34	188	149	4.29371e-73	6.65886e-71	0.197,0.442,0.093	0.023,0.144,0.023	0.181
ENSDARG00000015947	matn4	6	+	52824892	52825015	52818014	52818137	52827877	52828000	17,22,5	15,11,6	2,7,4	5,8,10	272	149	7.05194e-24	4.47828e-22	0.383,0.523,0.313	0.18,0.324,0.18	0.178
ENSDARG00000057249	zmynd11	24	-	27246538	27246571	27243721	27243883	27246878	27246902	16,21,15	0,3,0	7,15,10	3,2,2	182	149	7.38311e-05	0.00144648	1.0,0.851,1.0	0.656,0.86,0.804	0.177
ENSDARG00000018105	casq1b	7	-	73728850	73728883	73725575	73725669	73752411	73752955	437591581	189275268	371289380	293318354	182	149	5.39867e-153	2.48558e-150	0.654,0.638,0.64	0.509,0.427,0.468	0.176
ENSDARG00000052673	sept7b	16	-	47397175	47397196	47394174	47394310	47399516	47399642	191221271	192193227	127162157	331250259	170	149	1.0563e-130	3.79574e-128	0.466,0.501,0.511	0.252,0.362,0.347	0.172
ENSDARG00000099213	glyr1	3	-	36451627	36451681	36450080	36450131	36452370	36452481	39,37,50	45,128,77	26,16,11	93,86,90	203	149	0.000317287	0.00562525	0.389,0.175,0.323	0.17,0.12,0.082	0.172
ENSDARG00000015947	matn4	6	+	52818014	52818137	52815479	52815602	52827877	52828000	235358325	54,47,26	304253274	83,81,110	272	149	8.87339e-120	2.84199e-117	0.704,0.807,0.873	0.667,0.631,0.577	0.17
ENSDARG00000059794	kdm6al	6	+	59874503	59874638	59873954	59874174	59877396	59877534	12,29,27	8,29,25	0,8,14	14,11,13	284	149	0.00115058	0.018669	0.44,0.344,0.362	0.0,0.276,0.361	0.17
ENSDARG00000100553	lsm14ab	18	+	312508	312601	308987	309120	315936	316110	33,25,26	38,111,77	1,8,14	125,94,85	242	149	1.34934e-17	6.87883e-16	0.348,0.122,0.172	0.005,0.05,0.092	0.165
ENSDARG00000019231	sptan1	21	+	13190838	13190853	13190439	13190602	13193616	13193748	2,1,203	84172151	6,5,3	142149154	164	149	3.35713e-117	1.0094e-114	0.021,0.005,0.55	0.037,0.03,0.017	0.164
ENSDARG00000017036	si:dkeyp-57f11.2	3	-	39149498	39149651	39147899	39148070	39152185	39152478	6,22,19	6,29,14	6,5,17	26,15,23	302	149	0.00124706	0.0201237	0.33,0.272,0.401	0.102,0.141,0.267	0.164
ENSDARG00000076779	fam13b	14	-	24326378	24326525	24325777	24325998	24326863	24326945	42,12,10	20,13,7	19,23,15	49,17,31	296	149	1.73787e-47	1.73e-45	0.514,0.317,0.418	0.163,0.405,0.196	0.162
ENSDARG00000075707	nid2a	17	-	14813820	14814048	14809940	14809978	14817366	14817458	56,60,67	5,6,7	121,39,21	0,8,23	377	149	2.27688e-12	9.37017e-11	0.816,0.798,0.791	1.0,0.658,0.265	0.161
ENSDARG00000103862	hoxa3a	19	+	19774695	19774753	19762202	19762313	19777569	19777719	56,55,59	20,6,12	101,87,102	37,46,50	207	149	1.02113e-36	8.54787e-35	0.668,0.868,0.78	0.663,0.577,0.595	0.16
ENSDARG00000045618	clta	1	+	12357282	12357336	12355142	12355254	12361216	12361620	62,107,16	32,89,31	34,16,8	26,38,39	203	149	6.61955e-41	6.05751e-39	0.587,0.469,0.275	0.49,0.236,0.131	0.158
ENSDARG00000020301	os9	6	-	39205201	39205420	39204233	39204343	39208476	39208711	8,21,11	0,3,0	18,12,15	2,5,0	368	149	6.42042e-21	3.66636e-19	1.0,0.739,1.0	0.785,0.493,1.0	0.154
ENSDARG00000015947	matn4	6	+	52825272	52825395	52811086	52811209	52827877	52828000	4,5,7	16,11,6	4,4,0	24,11,18	272	149	0.000237599	0.00429907	0.12,0.199,0.39	0.084,0.166,0.0	0.153
ENSDARG00000076754	slc9a7	6	+	37570384	37570444	37554810	37554964	37577776	37577840	7,12,0	6,12,14	5,0,10	18,15,21	209	149	4.77484e-08	1.48727e-06	0.454,0.416,0.0	0.165,0.0,0.253	0.151
ENSDARG00000020242	fermt2	17	+	50780929	50780950	50778054	50778273	50783835	50783960	7,14,7	0,13,3	0,9,19	4,0,7	170	149	2.13637e-06	5.73317e-05	1.0,0.486,0.672	0.0,1.0,0.704	0.151
ENSDARG00000076729	myo9aa	7	+	57051691	57051889	57051424	57051512	57057279	57057380	30,22,35	0,0,3	31,20,13	0,0,9	347	149	4.35794e-30	3.22641e-28	1.0,1.0,0.834	1.0,1.0,0.383	0.15
ENSDARG00000025912	bscl2l	14	+	6168868	6168998	6164547	6164682	6172773	6172858	37,31,32	3,2,0	97,83,57	7,12,15	279	149	1.18933e-34	9.47158e-33	0.868,0.892,1.0	0.881,0.787,0.67	0.141
ENSDARG00000094590	c2cd5	18	+	6686052	6686154	6685666	6685702	6696653	6696847	51,37,28	19,5,3	32,34,33	9,14,14	251	149	6.57582e-07	1.85597e-05	0.614,0.815,0.847	0.679,0.59,0.583	0.141
ENSDARG00000101458	r3hdm1	22	+	12368897	12369002	12366873	12367055	12374067	12374343	5,22,5	9,8,6	10,2,1	4,11,7	254	149	0.00213635	0.0335196	0.246,0.617,0.328	0.595,0.096,0.077	0.141
ENSDARG00000015947	matn4	6	+	52822384	52822507	52815114	52815237	52825272	52825395	34,51,44	3,2,0	34,28,40	10,1,6	272	149	0.000327445	0.00577755	0.861,0.933,1.0	0.651,0.939,0.785	0.14
ENSDARG00000004771	ankrd10b	9	+	8961699	8961950	8942257	8942349	8967341	8967837	197178183	0,5,0	130107128	10,9,7	400	149	8.09095e-08	2.47825e-06	1.0,0.93,1.0	0.829,0.816,0.872	0.138
ENSDARG00000000943	dzip1	6	+	7269076	7269136	7266339	7266387	7270281	7270430	13,15,11	9,7,8	10,3,6	16,1,16	209	149	1.18876e-07	3.58161e-06	0.507,0.604,0.495	0.308,0.681,0.211	0.135
ENSDARG00000058660	ilf3a	6	-	8379607	8379699	8379168	8379264	8380524	8380672	4,16,38	1,0,7	8,25,16	2,8,4	241	149	0.00277922	0.0429206	0.712,1.0,0.77	0.712,0.659,0.712	0.133
ENSDARG00000104826	pcdh1gc5	10	+	21814608	21814662	21812550	21812609	21816336	21816455	10,2,20	37,30,45	2,0,2	43,23,46	203	149	3.63281e-29	2.64961e-27	0.166,0.047,0.246	0.033,0.0,0.031	0.132
ENSDARG00000069356	adgrl2a	11	+	7681544	7681583	7673621	7673807	7684287	7684471	4,10,1	11,21,14	1,3,0	19,18,22	188	149	4.17211e-34	3.26956e-32	0.224,0.274,0.054	0.04,0.117,0.0	0.132
ENSDARG00000060978	atp2a3	5	+	31266329	31266358	31266038	31266156	31266455	31269354	7,9,3	18,15,15	3,0,9	25,7,24	178	149	2.86231e-05	0.000637978	0.246,0.334,0.143	0.091,0.0,0.239	0.131
ENSDARG00000044511	etv5b	6	-	14038670	14038804	14038448	14038536	14040039	14040161	39,77,184	1,0,2	81,80,82	4,6,14	283	149	1.84161e-79	3.23005e-77	0.954,1.0,0.98	0.914,0.875,0.755	0.13
ENSDARG00000036386	rbm4.1	7	+	22805209	22806079	22803134	22803575	22806578	22806803	127411021421	44,27,28	152314091228	91,86,61	1019	149	1.9858e-11	7.78107e-10	0.809,0.856,0.881	0.71,0.706,0.746	0.128
ENSDARG00000033965	nup58	24	-	25012684	25012768	25008210	25008945	25019893	25020095	156120129	4,1,11	131144133	17,16,26	233	149	7.25633e-59	8.76291e-57	0.961,0.987,0.882	0.831,0.852,0.766	0.127
ENSDARG00000018820	flncb	4	+	10123103	10123349	10121842	10121965	10124010	10124280	233337386	20,9,13	233249204	35,16,30	395	149	1.82104e-07	5.39826e-06	0.815,0.934,0.918	0.715,0.854,0.72	0.126
ENSDARG00000034933	chchd3b	25	+	3365700	3365715	3362762	3362943	3365926	3366010	0,106,53	118131118	54,0,0	95,66,85	164	149	1.40162e-15	6.79279e-14	0.0,0.424,0.29	0.341,0.0,0.0	0.124
ENSDARG00000015947	matn4	6	+	52818014	52818137	52815479	52815602	52827010	52827133	221347319	53,51,55	299249280	92,81,99	272	149	9.47401e-05	0.00178949	0.696,0.788,0.761	0.64,0.627,0.608	0.123
ENSDARG00000015006	dnm1l	25	-	20237400	20237472	20234612	20234771	20237668	20237722	141141154	53,49,79	111,83,98	75,66,55	221	149	2.54176e-23	1.59352e-21	0.642,0.66,0.568	0.499,0.459,0.546	0.122
ENSDARG00000006600	lsm14aa	25	+	35893616	35893706	35893344	35893489	35896287	35896470	4,14,5	8,41,24	4,3,0	20,34,24	239	149	9.31742e-14	4.08552e-12	0.238,0.176,0.115	0.111,0.052,0.0	0.122
ENSDARG00000104267	postnb	15	+	32736925	32736967	32734260	32734485	32739795	32741733	743761697	570590604	355344331	440491419	191	149	0.00112554	0.0183031	0.504,0.502,0.474	0.386,0.353,0.381	0.12
ENSDARG00000061736	ank3b	17	-	20708637	20708703	20704533	20704596	20709197	20709378	11,8,17	19,26,42	8,5,9	30,34,73	215	149	0.000603942	0.010204	0.286,0.176,0.219	0.156,0.092,0.079	0.118
ENSDARG00000054723	si:ch211-242b18.1	20	+	34629352	34629607	34628120	34628264	34630163	34630433	66,98,105	9,16,11	73,76,77	19,8,30	404	149	3.23911e-19	1.73534e-17	0.73,0.693,0.779	0.586,0.778,0.486	0.117
ENSDARG00000101281	corin	23	+	43986481	43986753	43983221	43983396	43988951	43989085	66119123	0,8,8	73,70,115	17,7,2	421	149	8.68115e-06	0.000215319	1.0,0.84,0.845	0.603,0.78,0.953	0.116
ENSDARG00000079905	mark2a	21	-	27208084	27208120	27204764	27205200	27213086	27213347	20,10,25	12,10,12	21,23,25	20,28,25	185	149	9.36006e-06	0.000230605	0.573,0.446,0.627	0.458,0.398,0.446	0.115
ENSDARG00000030012	lrrfip1a	9	+	24106753	24106846	24106204	24106297	24107148	24107272	71,10,50	10,6,7	21,7,8	11,0,13	242	149	1.61233e-06	4.39896e-05	0.814,0.506,0.815	0.54,1.0,0.275	0.107
ENSDARG00000079456	si:ch211-149a19.3	19	-	1885389	1885563	1883477	1883651	1886914	1887088	11,29,9	2,0,1	6,9,12	3,0,2	323	149	2.20037e-05	0.000501053	0.717,1.0,0.806	0.48,1.0,0.735	0.103
ENSDARG00000061736	ank3b	17	-	20705387	20705519	20704509	20704596	20709197	20709378	32,22,16	19,26,42	36,14,12	30,34,73	281	149	1.61957e-10	6.01035e-09	0.472,0.31,0.168	0.389,0.179,0.08	0.101
ENSDARG00000060058	cylda	7	-	37536294	37536411	37533583	37533972	37538137	37538230	1,9,8	1,6,8	5,3,7	4,15,7	266	149	4.52771e-09	1.51606e-07	0.359,0.457,0.359	0.412,0.101,0.359	0.101
ENSDARG00000075899	adgrl2b.1	2	+	1892105	1892234	1891643	1891740	1902881	1904551	8,17,15	9,3,45	22,22,3	5,5,11	278	149	3.46838e-12	1.4155e-10	0.323,0.752,0.152	0.702,0.702,0.128	-0.102
ENSDARG00000058354	selenot1a	2	-	9689686	9689854	9684304	9684963	9690704	9690792	799677776	36,33,53	791898827	0,0,0	317	149	1.02142e-06	2.84473e-05	0.913,0.906,0.873	1.0,1.0,1.0	-0.103
ENSDARG00000038695	elavl1a	2	-	37131304	37131364	37129783	37129961	37134100	37134169	87146135	213282307	214166231	269279264	209	149	4.15844e-23	2.57421e-21	0.226,0.27,0.239	0.362,0.298,0.384	-0.103
ENSDARG00000019191	2020-09-12	3	+	28594712	28594952	28581396	28581670	28606939	28607068	245354309	6,18,18	278298359	0,0,0	389	149	0.00219134	0.0342003	0.94,0.883,0.868	1.0,1.0,1.0	-0.103
ENSDARG00000053222	asb5b	1	-	38809774	38809882	38808649	38808800	38810054	38810134	106137193	0,19,18	168185213	0,0,3	257	149	0.000122472	0.00228692	1.0,0.807,0.861	1.0,1.0,0.976	-0.103
ENSDARG00000063341	si:ch211-284b7.3	2	-	6044905	6044983	6042346	6042412	6047974	6048056	173118170	49,36,66	153175169	40,35,21	227	149	1.79477e-19	9.82988e-18	0.699,0.683,0.628	0.715,0.766,0.841	-0.104
ENSDARG00000000861	scrib	7	+	41250505	41250562	41250007	41250064	41250801	41250882	17,27,31	25,69,56	56,28,35	62,37,38	206	149	7.49183e-17	3.7416e-15	0.33,0.221,0.286	0.395,0.354,0.4	-0.104
ENSDARG00000098605	slx1b	7	-	59513909	59514116	59505080	59505387	59514226	59514547	41,89,64	8,0,5	80,62,69	0,5,0	356	149	1.17461e-10	4.42598e-09	0.682,1.0,0.843	1.0,0.838,1.0	-0.104
ENSDARG00000104267	postnb	15	+	32736543	32736588	32734260	32734485	32736925	32736967	242925412448	912998877	299327382648	602624618	194	149	0.00114891	0.0186626	0.672,0.662,0.682	0.792,0.771,0.767	-0.105
ENSDARG00000060392	ash2l	10	-	2775597	2775615	2773096	2773199	2775710	2775786	0,71,67	83,86,110	96,27,66	102,72,95	167	149	1.68521e-11	6.62087e-10	0.0,0.424,0.352	0.456,0.251,0.383	-0.105
ENSDARG00000078441	ppip5k2	10	-	6804691	6804811	6786505	6786649	6809632	6809705	1,2,0	32,40,31	13,9,2	43,22,33	269	149	0.000399798	0.00696244	0.017,0.027,0.0	0.143,0.185,0.032	-0.105
ENSDARG00000114670	ube2c	6	-	55294256	55294343	55291889	55292094	55294425	55294453	670580517	42,34,57	104710311006	3,0,0	236	149	7.96742e-08	2.4455e-06	0.91,0.915,0.851	0.995,1.0,1.0	-0.106
ENSDARG00000008880	usp28	21	-	23109539	23109614	23107230	23107354	23110726	23110841	27,105,71	1,15,13	85,50,88	1,1,5	224	149	9.22077e-26	6.23164e-24	0.947,0.823,0.784	0.983,0.971,0.921	-0.107
ENSDARG00000057855	mrps31	5	-	24147455	24147593	24138665	24139001	24147681	24147752	282407426	19,25,32	216259272	0,2,1	287	149	9.14797e-35	7.32484e-33	0.885,0.894,0.874	1.0,0.985,0.993	-0.108
ENSDARG00000021483	cdc14b	8	-	1222738	1222804	1222341	1222616	1230316	1230370	14,10,23	165199205	54,69,39	176226170	215	149	7.79212e-60	9.48771e-58	0.056,0.034,0.072	0.175,0.175,0.137	-0.108
ENSDARG00000016263	zdhhc5a	1	+	44558902	44559762	44555689	44555802	44564841	44566433	137171140	1,7,10	195170191	3,3,2	1009	149	0.00154252	0.0245686	0.953,0.783,0.674	0.906,0.893,0.934	-0.108
ENSDARG00000012896	anos1a	1	+	31947624	31947672	31942960	31943227	31960795	31960858	43,63,61	1,11,7	75,49,44	0,1,0	197	149	1.2588e-36	1.04779e-34	0.97,0.812,0.868	1.0,0.974,1.0	-0.108
ENSDARG00000038300	rnf34a	8	+	40221730	40221793	40218158	40218357	40226123	40226325	18,14,24	0,7,0	45,28,30	0,2,0	212	149	1.60268e-06	4.38075e-05	1.0,0.584,1.0	1.0,0.908,1.0	-0.108
ENSDARG00000058346	sass6	22	-	10740547	10740649	10737526	10737609	10740799	10740918	42,41,18	10,10,31	25,33,19	2,8,16	251	149	0.000228125	0.00413913	0.714,0.709,0.256	0.881,0.71,0.413	-0.108
ENSDARG00000061656	ptpdc1a	11	-	27514046	27514157	27511276	27512485	27516487	27516673	10,8,26	4,0,11	16,39,31	3,2,4	260	149	7.19769e-19	3.78727e-17	0.589,1.0,0.575	0.753,0.918,0.816	-0.108
ENSDARG00000008377	epn2	3	+	39663792	39664581	39656248	39656705	39672484	39672597	121341290	0,16,5	284252261	0,0,0	938	149	0.00155961	0.024814	1.0,0.772,0.902	1.0,1.0,1.0	-0.109
ENSDARG00000069265	matn3b	13	-	32628261	32628393	32627858	32627960	32629963	32630539	131100116	64,38,31	101,122,96	14,21,42	281	149	7.29624e-13	3.09785e-11	0.52,0.583,0.665	0.793,0.755,0.548	-0.109
ENSDARG00000045417	fam49bb	24	-	10858527	10858604	10828477	10828560	10897249	10897557	51,41,29	3,2,5	49,35,46	0,0,1	226	149	4.04784e-06	0.000105366	0.918,0.931,0.793	1.0,1.0,0.968	-0.109
ENSDARG00000045681	irf5	4	-	13613097	13613209	13611616	13611739	13614661	13614936	20,38,28	1,4,3	44,21,24	0,0,1	261	149	4.14443e-13	1.775e-11	0.919,0.844,0.842	1.0,1.0,0.932	-0.109
ENSDARG00000020822	ift22	5	-	30703963	30704046	30703070	30703160	30704125	30704390	21,26,24	1,5,1	51,49,59	0,1,0	232	149	0.000138355	0.00256724	0.931,0.77,0.939	1.0,0.969,1.0	-0.11
ENSDARG00000062799	baiap2a	3	+	51879218	51879372	51876033	51876102	51891679	51892737	84,106,68	6,7,13	111113125	4,2,6	303	149	3.67078e-13	1.57672e-11	0.873,0.882,0.72	0.932,0.965,0.911	-0.111
ENSDARG00000025106	ppp3cb	14	-	7798449	7798497	7789092	7790798	7798849	7798947	13,6,1	38,31,53	22,8,7	34,26,27	197	149	4.23981e-20	2.34831e-18	0.206,0.128,0.014	0.329,0.189,0.164	-0.111
ENSDARG00000055679	mto1	12	+	14217771	14218011	14214754	14214861	14218085	14218285	71,88,100	2,5,8	133,93,142	0,0,2	389	149	1.90821e-27	1.35815e-25	0.931,0.871,0.827	1.0,1.0,0.965	-0.112
ENSDARG00000015947	matn4	6	+	52825272	52825395	52822384	52822507	52827010	52827133	325420404	30,37,42	394380373	7,13,3	272	149	1.9661e-105	4.90959e-103	0.856,0.861,0.84	0.969,0.941,0.986	-0.113
ENSDARG00000057986	ints8	19	-	17908963	17909074	17882352	17882557	17916779	17916910	47,43,63	8,6,7	105,120,62	12,4,1	260	149	9.56032e-08	2.91017e-06	0.771,0.804,0.838	0.834,0.945,0.973	-0.113
ENSDARG00000087616	maptb	3	-	22176676	22176837	22174817	22174881	22177091	22177128	0,3,0	5,18,17	3,3,3	10,7,11	310	149	2.18515e-10	8.0284e-09	0.0,0.074,0.0	0.126,0.171,0.116	-0.113
ENSDARG00000055543	appb	9	-	35031302	35031356	35031144	35031215	35032632	35032836	212258267	32,44,31	369309292	8,15,15	203	149	0.000101134	0.00190538	0.829,0.811,0.863	0.971,0.938,0.935	-0.114
ENSDARG00000015947	matn4	6	+	52824892	52825015	52818014	52818137	52825272	52825395	138197176	20,31,22	169193223	11,14,7	272	149	6.08377e-40	5.49891e-38	0.791,0.777,0.814	0.894,0.883,0.946	-0.114
ENSDARG00000018914	hnrnpk	8	-	49749261	49749297	49749107	49749169	49751780	49751793	47100119	19,95,91	219195182	111,56,85	185	149	7.65292e-43	7.27422e-41	0.666,0.459,0.513	0.614,0.737,0.633	-0.115
ENSDARG00000089372	clk4a	14	-	6939911	6940002	6939538	6939605	6940579	6940844	150125123	100,99,98	123,98,140	55,48,67	240	149	6.9461e-22	4.1432e-20	0.482,0.439,0.438	0.581,0.559,0.565	-0.115
ENSDARG00000045822	tnnt2e	4	+	7518573	7518600	7518021	7518045	7519145	7519167	63,95,70	0,19,13	85134178	0,3,0	176	149	3.44452e-11	1.32501e-09	1.0,0.809,0.82	1.0,0.974,1.0	-0.115
ENSDARG00000086336	si:ch211-157b11.12	6	-	40710606	40710637	40707161	40708793	40710722	40710748	18,12,31	2,2,4	58,31,52	4,0,0	180	149	4.25293e-08	1.33033e-06	0.882,0.832,0.865	0.923,1.0,1.0	-0.115
ENSDARG00000039125	map4k5	13	-	36727519	36727564	36725145	36725188	36728279	36728347	18,34,41	27,17,30	36,25,30	26,9,15	194	149	4.94088e-05	0.00101243	0.339,0.606,0.512	0.515,0.681,0.606	-0.115
ENSDARG00000056672	abcb8	24	-	33797840	33797996	33792416	33792511	33799828	33800174	75122141	3,14,9	46,32,52	0,0,1	305	149	0.000986947	0.0161743	0.924,0.81,0.884	1.0,1.0,0.962	-0.115
ENSDARG00000067848	nmrk2	2	+	55984032	55984081	55983173	55983264	55984771	55984937	381441414	186193173	488477518	102146140	198	149	2.53778e-14	1.14691e-12	0.607,0.632,0.643	0.783,0.711,0.736	-0.116
ENSDARG00000034700	vegfab	4	-	5591655	5591721	5589279	5589426	5593759	5593792	2,7,8	23,11,19	8,10,10	9,18,18	215	149	2.12193e-09	7.23668e-08	0.057,0.306,0.226	0.381,0.278,0.278	-0.116
ENSDARG00000069850	mrpl30	9	-	21825437	21825497	21825206	21825353	21825579	21825913	316256278	41,15,43	300358344	2,6,6	209	149	3.54908e-08	1.1149e-06	0.846,0.924,0.822	0.991,0.977,0.976	-0.117
ENSDARG00000032389	tspan12	4	-	10580773	10580917	10574821	10575605	10586089	10586155	73,85,90	8,6,7	71,76,70	3,0,0	293	149	2.99548e-49	3.08618e-47	0.823,0.878,0.867	0.923,1.0,1.0	-0.118
ENSDARG00000016156	fam53b	12	+	46919812	46919867	46915319	46915485	46930386	46931045	162223188	9,22,31	280311323	3,0,1	204	149	7.71137e-07	2.15992e-05	0.929,0.881,0.816	0.986,1.0,0.996	-0.119
ENSDARG00000068217	stx2b	8	-	44215210	44215284	44213662	44213758	44217865	44217974	66,80,90	9,8,6	106,110,81	1,0,1	223	149	2.35934e-19	1.28267e-17	0.831,0.87,0.909	0.986,1.0,0.982	-0.119
ENSDARG00000094043	si:ch73-376l24.3	5	+	63335143	63335229	63332054	63332120	63338151	63338604	96,59,109	9,12,19	108,73,78	9,6,0	235	149	0.00165783	0.0263199	0.871,0.757,0.784	0.884,0.885,1.0	-0.119
ENSDARG00000095715	BX465834.1	5	-	48154415	48154485	48121057	48121103	48175223	48175621	73,67,62	15,3,10	148143171	5,3,6	219	149	2.1287e-31	1.61661e-29	0.768,0.938,0.808	0.953,0.97,0.951	-0.12
ENSDARG00000013526	svep1	7	+	24347196	24347367	24344301	24344499	24349499	24349595	30,24,26	40,36,26	41,57,32	27,26,42	320	149	2.47483e-16	1.22354e-14	0.259,0.237,0.318	0.414,0.505,0.262	-0.122
ENSDARG00000078685	rufy1	14	-	7036674	7036776	7033528	7033652	7037094	7037215	13,12,14	2,0,7	20,14,12	1,0,2	251	149	4.58956e-23	2.81742e-21	0.794,1.0,0.543	0.922,1.0,0.781	-0.122
ENSDARG00000015901	ptbp2b	2	+	19790861	19790895	19786989	19787105	19791442	19791535	102128119	65,36,47	190128116	55,15,34	183	149	1.47812e-12	6.13439e-11	0.561,0.743,0.673	0.738,0.874,0.735	-0.123
ENSDARG00000011163	sema3fa	6	+	42886044	42886134	42884214	42884334	42890510	42890604	14,27,25	1,7,7	45,48,39	7,2,2	239	149	7.09628e-15	3.34024e-13	0.897,0.706,0.69	0.8,0.937,0.924	-0.123
ENSDARG00000016086	smurf1	3	-	40707658	40707805	40707175	40707377	40710639	40710724	17,65,31	6,4,2	47,35,30	0,3,2	296	149	2.12558e-08	6.79309e-07	0.588,0.891,0.886	1.0,0.854,0.883	-0.124
ENSDARG00000013860	ptpmt1	7	+	38579127	38579319	38578293	38578374	38582063	38582618	299297336	29,24,25	247244236	5,4,3	341	149	1.24787e-96	2.74402e-94	0.818,0.844,0.854	0.956,0.964,0.972	-0.125
ENSDARG00000011876	ednraa	1	+	36674552	36675033	36665601	36665778	36682819	36682947	76,80,54	13,0,0	103,72,78	1,0,0	630	149	0.00256166	0.0397692	0.58,1.0,1.0	0.961,1.0,1.0	-0.127
ENSDARG00000032389	tspan12	4	-	10582647	10582755	10574821	10575605	10586089	10586155	63,58,74	8,6,7	52,42,54	3,0,0	257	149	1.31441e-50	1.40328e-48	0.82,0.849,0.86	0.909,1.0,1.0	-0.127
ENSDARG00000077618	rin3	17	+	33461658	33461731	33460855	33460970	33461823	33461915	10,31,21	2,1,4	47,46,40	0,4,0	222	149	2.92453e-06	7.74948e-05	0.77,0.954,0.779	1.0,0.885,1.0	-0.127
ENSDARG00000077643	lypd6b	9	-	23151180	23151362	23146897	23147020	23151581	23151707	13,14,16	22,19,31	11,24,21	13,11,27	331	149	1.45e-11	5.71201e-10	0.21,0.249,0.189	0.276,0.495,0.259	-0.127
ENSDARG00000059059	emsy	10	-	292473	292695	292116	292266	293970	294208	39,78,71	8,5,13	48,33,78	3,2,5	371	149	1.80564e-05	0.000418279	0.662,0.862,0.687	0.865,0.869,0.862	-0.128
ENSDARG00000053070	gosr2	3	+	37650164	37650229	37649435	37649621	37654487	37654596	159200160	27,17,17	249235263	0,3,6	214	149	1.61595e-22	9.83792e-21	0.804,0.891,0.868	1.0,0.982,0.968	-0.129
ENSDARG00000055052	map2	9	+	38971242	38971299	38969412	38969557	38974759	38975079	15,26,26	21,29,26	59,49,42	54,34,21	206	149	3.07453e-10	1.10751e-08	0.341,0.393,0.42	0.441,0.51,0.591	-0.129
ENSDARG00000006568	kcnmb2	2	+	7826017	7826188	7822577	7822664	7826718	7826914	50,43,74	5,7,0	49,40,41	0,0,1	320	149	0.000298043	0.0053225	0.823,0.741,1.0	1.0,1.0,0.95	-0.129
ENSDARG00000103516	sec24c	12	-	35570644	35570731	35569453	35569571	35574114	35574352	3,11,17	10,28,24	18,12,21	28,18,15	236	149	1.03028e-07	3.11687e-06	0.159,0.199,0.309	0.289,0.296,0.469	-0.129
ENSDARG00000011533	sema6dl	18	+	40381463	40381520	40381080	40381139	40383024	40384313	1,10,3	10,0,15	9,7,4	9,1,6	206	149	1.94522e-09	6.64941e-08	0.067,1.0,0.126	0.42,0.835,0.325	-0.129
ENSDARG00000014499	nutf2l	19	+	20778776	20778875	20778611	20778683	20783418	20783758	481396472	40,43,38	502533487	0,1,0	248	149	4.39848e-12	1.7852e-10	0.878,0.847,0.882	1.0,0.997,1.0	-0.13
ENSDARG00000028131	hccsa.1	2	-	15031007	15031128	15028952	15029119	15033097	15033163	78,55,68	10,5,6	78,55,91	1,0,3	270	149	0.00276645	0.0427681	0.811,0.859,0.862	0.977,1.0,0.944	-0.13
ENSDARG00000090675	si:ch73-40i7.5	11	+	5577205	5577325	5576640	5576820	5579417	5579558	37,30,48	2,7,3	44,34,43	0,2,0	269	149	1.73234e-39	1.54683e-37	0.911,0.704,0.899	1.0,0.904,1.0	-0.13
ENSDARG00000009194	col16a1	19	-	38508049	38508088	38505740	38505818	38511960	38511996	13,22,14	0,13,19	11,11,30	5,1,6	188	149	0.000496457	0.00848527	1.0,0.573,0.369	0.636,0.897,0.798	-0.13
ENSDARG00000104760	si:ch211-1i11.3	16	+	35641323	35641412	35639239	35639358	35644670	35644751	20,10,7	2,1,1	6,21,11	0,1,0	238	149	0.000482001	0.00825735	0.862,0.862,0.814	1.0,0.929,1.0	-0.13
ENSDARG00000068457	tnnt3b	7	+	39447135	39447147	39446226	39446266	39447952	39448120	136121153	18,25,13	311135114	0,0,0	161	149	3.11148e-06	8.21532e-05	0.875,0.817,0.916	1.0,1.0,1.0	-0.131
ENSDARG00000031075	cadm1a	21	+	24381104	24381137	24362141	24362225	24411361	24411490	9,7,5	25,30,14	1,19,21	19,18,17	182	149	0.00294726	0.0453256	0.228,0.16,0.226	0.041,0.464,0.503	-0.131
ENSDARG00000056483	ssbp4	22	-	21022677	21022739	21010609	21010694	21046598	21046654	86130119	7,20,11	143,123,88	0,0,0	211	149	3.59288e-05	0.000769389	0.897,0.821,0.884	1.0,1.0,1.0	-0.133
ENSDARG00000004587	kat5b	5	+	23598719	23598788	23598437	23598574	23599282	23599456	72,84,76	9,5,12	59,42,73	1,0,0	218	149	0.000457969	0.00789152	0.845,0.92,0.812	0.976,1.0,1.0	-0.133
ENSDARG00000022101	obscnb	24	+	35985354	35985636	35983835	35985092	35987645	35987727	8,26,16	0,22,19	27,29,23	4,4,8	431	149	2.18128e-07	6.42737e-06	1.0,0.29,0.225	0.7,0.715,0.498	-0.133
ENSDARG00000101080	pwwp2b	13	+	51719651	51721305	51710724	51710864	51728147	51731298	506562648	9,2,12	1058857873	0,0,0	1803	149	0.00160098	0.0254447	0.823,0.959,0.817	1.0,1.0,1.0	-0.134
ENSDARG00000074424	ibtk	16	+	4885388	4885475	4885190	4885306	4887383	4887536	50,108,94	6,12,10	88,82,93	0,1,2	236	149	5.69176e-79	9.6387e-77	0.84,0.85,0.856	1.0,0.981,0.967	-0.134
ENSDARG00000079020	gcfc2	17	+	32542689	32542889	32542508	32542591	32547157	32547302	46,58,73	2,3,9	98,83,62	1,0,0	349	149	1.20767e-38	1.05908e-36	0.908,0.892,0.776	0.977,1.0,1.0	-0.134
ENSDARG00000059287	mak	24	-	8742641	8742737	8742278	8742439	8743302	8743422	15,3,10	41,30,31	18,22,18	30,31,35	245	149	7.36925e-05	0.00144569	0.182,0.057,0.164	0.267,0.301,0.238	-0.134
ENSDARG00000069265	matn3b	13	-	32634089	32634494	32629963	32630539	32635640	32635859	170160212	21,34,23	138166194	15,2,23	554	149	5.42456e-19	2.8852e-17	0.685,0.559,0.713	0.712,0.957,0.694	-0.135
ENSDARG00000006332	snx14	20	-	872683	872707	866368	866501	874772	874807	1,8,4	20,31,28	20,12,11	43,34,34	173	149	0.000947845	0.0155855	0.041,0.182,0.11	0.286,0.233,0.218	-0.135
ENSDARG00000104149	rraga	14	+	14044578	14044701	14044397	14044493	14044861	14044953	414420513	33,37,48	335391494	0,1,0	272	149	2.5704e-13	1.11055e-11	0.873,0.861,0.854	1.0,0.995,1.0	-0.136
ENSDARG00000078386	dync1i2a	9	+	3187521	3187575	3183714	3183805	3188903	3189019	0,29,4	88155131	44,35,32	125113122	203	149	0.000183712	0.00337065	0.0,0.121,0.022	0.205,0.185,0.161	-0.136
ENSDARG00000079905	mark2a	21	-	27216649	27216787	27213086	27213347	27221029	27221118	52,63,66	7,3,12	99,71,78	0,2,4	287	149	0.00184779	0.0292098	0.794,0.916,0.741	1.0,0.949,0.91	-0.136
ENSDARG00000007077	si:dkey-145p14.5	9	+	32870695	32870848	32869742	32869990	32874529	32875568	5,31,23	9,21,15	3,7,7	0,9,14	302	149	3.51249e-10	1.25911e-08	0.215,0.421,0.431	1.0,0.277,0.198	-0.136
ENSDARG00000069356	adgrl2a	11	+	7726673	7726802	7722037	7722134	7731281	7731320	4,11,13	2,5,5	7,26,13	2,1,8	278	149	0.00231699	0.0361229	0.517,0.541,0.582	0.652,0.933,0.466	-0.137
ENSDARG00000053467	gtpbp1	3	+	33443788	33443900	33440614	33441059	33443990	33444171	85,108,92	11,8,11	131100148	2,0,3	261	149	1.70717e-76	2.82603e-74	0.815,0.885,0.827	0.974,1.0,0.966	-0.138
ENSDARG00000003098	kdm5bb	8	-	28336450	28336507	28333887	28334028	28337759	28337930	22,57,38	6,64,26	93,41,62	42,6,30	206	149	4.83259e-32	3.68904e-30	0.726,0.392,0.514	0.616,0.832,0.599	-0.138
ENSDARG00000014746	rbfox1	3	-	28044702	28044795	28041914	28041975	28045677	28045731	74,96,85	5,15,15	127142107	1,9,0	242	149	0.000336555	0.00590366	0.901,0.798,0.777	0.987,0.907,1.0	-0.139
ENSDARG00000076228	kif2c	2	+	33930914	33930947	33930762	33930820	33932878	33933001	1,2,3	47,81,81	23,11,15	69,68,68	182	149	2.32492e-07	6.82333e-06	0.017,0.02,0.029	0.214,0.117,0.153	-0.139
ENSDARG00000101323	trnau1apa	19	-	13932573	13932673	13932420	13932470	13932745	13932843	41,34,29	4,8,1	74,86,87	1,0,2	249	149	6.08447e-12	2.44925e-10	0.86,0.718,0.946	0.978,1.0,0.963	-0.139
ENSDARG00000037362	scube2	7	-	28610116	28610242	28607420	28607555	28610923	28611145	13,24,28	2,0,7	24,32,27	0,0,2	275	149	7.53563e-27	5.33762e-25	0.779,1.0,0.684	1.0,1.0,0.88	-0.139
ENSDARG00000017439	eif4ba	23	+	10435174	10435304	10434810	10434848	10448581	10448688	2,8,1	23,74,14	4,13,5	17,13,26	279	149	4.88151e-24	3.15435e-22	0.044,0.055,0.037	0.112,0.348,0.093	-0.139
ENSDARG00000059993	trpm4a	3	+	32512572	32512705	32512378	32512494	32512784	32512959	100,98,99	10,13,14	105171168	2,6,5	282	149	1.14445e-20	6.43557e-19	0.841,0.799,0.789	0.965,0.938,0.947	-0.14
ENSDARG00000077967	si:ch211-140m22.7	9	+	19495976	19496996	19490966	19491069	19504420	19504484	286628682944	240236222	277926943024	86141129	1169	149	1.819e-05	0.000420052	0.604,0.608,0.628	0.805,0.709,0.749	-0.141
ENSDARG00000010280	clasp1a	9	+	38253434	38253461	38251353	38251461	38255776	38255932	2,1,2	6,35,15	4,2,5	10,5,12	176	149	3.24629e-07	9.34133e-06	0.22,0.024,0.101	0.253,0.253,0.261	-0.141
ENSDARG00000056856	tax1bp1b	16	-	20826561	20826747	20824501	20824753	20828536	20828627	282373335	16,50,33	411445482	4,12,5	335	149	6.14009e-133	2.26155e-130	0.887,0.768,0.819	0.979,0.943,0.977	-0.142
ENSDARG00000077410	myo9b	2	-	37701680	37701857	37699444	37699536	37704434	37704522	7,17,11	17,16,16	22,10,17	7,14,17	326	149	6.07934e-10	2.14275e-08	0.158,0.327,0.239	0.59,0.246,0.314	-0.142
ENSDARG00000079530	si:dkey-17m8.1	16	-	17680008	17680150	17675696	17675739	17681902	17681950	29,36,59	1,3,12	60,78,56	1,1,0	291	149	0.000282593	0.00506501	0.937,0.86,0.716	0.968,0.976,1.0	-0.144
ENSDARG00000087417	zdhhc5b	14	+	49021624	49022373	49019518	49019625	49028475	49031982	7,20,16	7,6,3	42,4,34	1,4,9	898	149	2.8188e-10	1.01788e-08	0.142,0.356,0.469	0.875,0.142,0.385	-0.145
ENSDARG00000058212	ndnl2	23	-	12908979	12909074	12905158	12905238	12909157	12909237	61,64,100	8,6,9	111148110	0,0,0	244	149	0.00144276	0.0231549	0.823,0.867,0.872	1.0,1.0,1.0	-0.146
ENSDARG00000101458	r3hdm1	22	+	12366515	12366770	12361488	12361706	12366888	12367055	26,8,17	13,17,12	45,13,13	16,16,3	404	149	2.76428e-07	8.01696e-06	0.425,0.148,0.343	0.509,0.231,0.615	-0.146
ENSDARG00000103379	pax6a	25	-	15042783	15042855	15042503	15042557	15045142	15045292	0,7,0	28,36,27	5,21,0	44,15,22	221	149	1.65459e-33	1.283e-31	0.0,0.116,0.0	0.071,0.486,0.0	-0.147
ENSDARG00000025549	ndufaf1	13	+	33247096	33247157	33246174	33246429	33248157	33248719	1,1,1	15,9,21	3,4,3	11,9,9	210	149	0.000201499	0.00368323	0.045,0.073,0.033	0.162,0.24,0.191	-0.147
ENSDARG00000025071	brd8	14	+	7711632	7711758	7711259	7711362	7715599	7715784	63,85,62	8,22,13	125,85,81	1,7,11	275	149	1.87183e-07	5.53768e-06	0.81,0.677,0.721	0.985,0.868,0.8	-0.148
ENSDARG00000058115	fgfr2	13	-	46384300	46384375	46374329	46374499	46421570	46421827	52,134,60	7,10,21	87,80,83	4,4,2	224	149	2.06304e-50	2.17106e-48	0.832,0.899,0.655	0.935,0.93,0.965	-0.148
ENSDARG00000059231	hephl1a	15	+	2470607	2470643	2468119	2468279	2470733	2472933	28,18,20	12,10,4	33,22,20	7,0,7	185	149	2.4174e-07	7.05971e-06	0.653,0.592,0.801	0.792,1.0,0.697	-0.148
ENSDARG00000001558	kifc1	19	+	6991458	6991488	6990969	6991095	6992348	6992429	36,97,79	10,15,4	69,71,99	1,0,0	179	149	0.000317094	0.00562525	0.75,0.843,0.943	0.983,1.0,1.0	-0.149
ENSDARG00000044766	mitd1	9	-	7282840	7282927	7279973	7280086	7283003	7283140	19,42,14	10,2,0	38,35,60	2,0,0	236	149	1.23727e-54	1.41308e-52	0.545,0.93,1.0	0.923,1.0,1.0	-0.149
ENSDARG00000079610	akap9	19	+	573264	573390	573019	573170	574814	574985	69222204	13,23,23	181126218	1,8,3	275	149	8.93191e-27	6.29635e-25	0.742,0.839,0.828	0.99,0.895,0.975	-0.15
ENSDARG00000071060	naa10	23	-	13839776	13839875	13835911	13835970	13840265	13840433	25,13,24	9,0,2	25,103,18	0,3,0	248	149	2.75044e-05	0.000617718	0.625,1.0,0.878	1.0,0.954,1.0	-0.15
ENSDARG00000074730	pkmyt1	12	-	14995176	14995349	14965586	14966240	14998389	14998496	13,9,18	5,0,4	24,25,40	1,2,2	322	149	5.84065e-22	3.49798e-20	0.546,1.0,0.676	0.917,0.853,0.902	-0.15
ENSDARG00000075133	adgrb1a	16	+	37608387	37608486	37602221	37602307	37612645	37612817	2,8,5	9,3,7	24,1,8	2,8,4	248	149	2.01461e-18	1.05252e-16	0.118,0.616,0.3	0.878,0.07,0.546	-0.153
ENSDARG00000052783	cdc42ep3	13	+	42136217	42136296	42124565	42124647	42142064	42143637	76,139,98	47,26,24	139111135	22,14,17	228	149	3.69943e-48	3.75888e-46	0.514,0.777,0.727	0.805,0.838,0.838	-0.154
ENSDARG00000025518	zgc:101679	1	-	45337453	45337522	45337215	45337336	45339263	45339423	44,39,52	22,11,19	63,66,75	12,9,14	218	149	3.41264e-08	1.07663e-06	0.578,0.708,0.652	0.782,0.834,0.785	-0.154
ENSDARG00000076913	eme1	12	-	21677293	21677418	21674633	21674781	21677791	21677881	30,24,37	3,2,7	26,47,37	0,1,1	274	149	0.00253982	0.0394717	0.845,0.867,0.742	1.0,0.962,0.953	-0.154
ENSDARG00000008278	rcor2	7	-	24990662	24990785	24990307	24990364	24994223	24994568	28,43,61	11,22,13	151,143,93	28,16,21	272	149	1.7769e-27	1.27083e-25	0.582,0.517,0.72	0.747,0.83,0.708	-0.155
ENSDARG00000058115	fgfr2	13	-	46387207	46387474	46374329	46374499	46421570	46421827	84160120	7,10,21	162,97,166	4,4,2	416	149	4.24006e-72	6.44008e-70	0.811,0.851,0.672	0.936,0.897,0.967	-0.155
ENSDARG00000016514	gtf2h2	5	+	26226359	26226467	26226198	26226286	26227715	26227779	55,47,76	2,10,8	109,70,131	1,0,0	257	149	0.000806132	0.0134447	0.941,0.732,0.846	0.984,1.0,1.0	-0.155
ENSDARG00000036212	tbc1d5	19	-	20414782	20414845	20412164	20412373	20415012	20415302	65,72,75	13,13,18	82,82,102	6,0,10	212	149	7.38256e-54	8.30284e-52	0.778,0.796,0.745	0.906,1.0,0.878	-0.155
ENSDARG00000058232	fbrsl1	5	+	17750397	17750481	17748250	17748334	17751039	17751301	3,34,20	32,28,29	21,11,33	11,26,21	233	149	3.28338e-05	0.000712432	0.057,0.437,0.306	0.55,0.213,0.501	-0.155
ENSDARG00000097530	xkr5b	17	-	32619140	32619324	32617956	32618129	32620885	32621103	14,9,17	0,2,5	22,42,34	2,2,0	333	149	7.36707e-15	3.45666e-13	1.0,0.668,0.603	0.831,0.904,1.0	-0.155
ENSDARG00000099921	tbce	11	-	44612292	44612361	44612146	44612206	44613597	44613751	53,64,41	6,5,10	35,60,59	1,0,0	218	149	0.000254321	0.00458058	0.858,0.897,0.737	0.96,1.0,1.0	-0.156
ENSDARG00000093612	si:dkey-92i17.2	14	-	10613101	10613155	10611724	10611769	10616754	10616844	21,11,32	3,2,12	7,11,18	0,0,4	203	149	8.3717e-26	5.68388e-24	0.837,0.801,0.662	1.0,1.0,0.768	-0.156
ENSDARG00000100918	prc1a	25	+	7456710	7456869	7456523	7456622	7458590	7461466	266199292	28,27,13	230233244	0,0,1	308	149	5.56556e-11	2.11333e-09	0.821,0.781,0.916	1.0,1.0,0.992	-0.158
ENSDARG00000062206	skiv2l	19	-	26883939	26884158	26875134	26875275	26885894	26886005	87,70,90	0,8,21	92136113	0,7,0	368	149	0.000444697	0.00768981	1.0,0.78,0.634	1.0,0.887,1.0	-0.158
ENSDARG00000053456	GK3P	1	-	28724941	28725028	28723816	28724445	28725515	28725602	25,17,13	37,58,44	32,35,33	41,33,37	236	149	1.23499e-26	8.66431e-25	0.299,0.156,0.157	0.33,0.401,0.36	-0.16
ENSDARG00000037517	slc35c2	23	+	20502988	20503042	20502794	20502881	20505969	20506065	5,36,12	0,6,6	22,11,14	2,0,0	203	149	1.60853e-08	5.19703e-07	1.0,0.815,0.595	0.89,1.0,1.0	-0.16
ENSDARG00000057772	2020-03-07	6	-	11784491	11784540	11781230	11782081	11784682	11784784	115140156	29,21,12	224169195	0,2,2	198	149	2.57243e-10	9.36575e-09	0.749,0.834,0.907	1.0,0.985,0.987	-0.161
ENSDARG00000021720	col7a1	6	-	40193307	40193403	40189367	40189499	40193742	40193751	139158148	22,18,21	238,82,231	10,0,1	245	149	5.56911e-22	3.34897e-20	0.793,0.842,0.811	0.935,1.0,0.993	-0.161
ENSDARG00000075747	zfyve16	10	+	3001954	3002131	2987007	2987104	3006959	3007099	1,15,6	0,8,3	8,10,15	3,0,1	326	149	1.57931e-38	1.37681e-36	1.0,0.461,0.478	0.549,1.0,0.873	-0.161
ENSDARG00000078318	tmod1	1	+	12247511	12247619	12247262	12247393	12251272	12251416	33,60,83	8,7,10	86,65,77	1,1,5	257	149	1.08801e-05	0.000262782	0.705,0.832,0.828	0.98,0.974,0.899	-0.163
ENSDARG00000043643	ehbp1	17	+	24254399	24254579	24247536	24247705	24258803	24258955	6,9,8	22,27,34	22,35,18	28,27,34	329	149	9.31127e-55	1.07174e-52	0.11,0.131,0.096	0.262,0.37,0.193	-0.163
ENSDARG00000057986	ints8	19	-	17882352	17882557	17864834	17864956	17908963	17909074	72,64,82	7,5,13	196165169	4,3,3	354	149	2.83188e-05	0.000632152	0.812,0.843,0.726	0.954,0.959,0.96	-0.164
ENSDARG00000102879	myt1b	23	-	7765413	7765557	7762032	7762176	7765861	7765965	79,80,106	11,12,15	219140124	5,5,4	293	149	3.51362e-83	6.72288e-81	0.785,0.772,0.782	0.957,0.934,0.94	-0.164
ENSDARG00000019521	mpx	10	-	7780239	7780277	7779865	7779919	7780512	7780709	56,18,26	70,59,80	63,88,59	91,88,50	187	149	5.08233e-44	4.89398e-42	0.389,0.196,0.206	0.356,0.443,0.485	-0.164
ENSDARG00000069122	si:ch211-216l23.2	18	+	17762598	17762798	17759360	17759502	17768387	17768663	77,22,60	11,5,20	41,46,64	4,3,8	349	149	0.0027013	0.0418488	0.749,0.653,0.562	0.814,0.867,0.774	-0.164
ENSDARG00000071164	alkbh1	17	+	17765329	17765374	17764978	17765126	17765570	17765679	1,4,5	4,14,14	4,10,10	11,15,8	194	149	1.37436e-14	6.30794e-13	0.161,0.18,0.215	0.218,0.339,0.49	-0.164
ENSDARG00000046071	zgc:77838	21	-	5030989	5031061	5025620	5025705	5056277	5057036	1,1,14	25,16,18	11,4,16	24,11,12	221	149	2.39211e-21	1.39853e-19	0.026,0.04,0.344	0.236,0.197,0.473	-0.165
ENSDARG00000015971	rapgef1b	21	+	4190986	4191148	4188084	4188311	4200692	4200779	1,0,3	15,19,14	4,7,5	6,9,20	311	149	3.83868e-36	3.15952e-34	0.031,0.0,0.093	0.242,0.271,0.107	-0.165
ENSDARG00000006200	eif4g1a	2	+	16813104	16813125	16812100	16812133	16814440	16814623	0,3,0	14,29,28	13,2,11	34,20,29	170	149	6.64695e-93	1.39899e-90	0.0,0.083,0.0	0.251,0.081,0.25	-0.166
ENSDARG00000043019	exoc1	20	-	25864813	25864858	25862600	25862764	25866659	25866768	43,97,103	27,54,47	131,64,115	31,25,18	194	149	9.08141e-12	3.58703e-10	0.55,0.58,0.627	0.764,0.663,0.831	-0.167
ENSDARG00000010945	rapgef6	21	-	45057553	45057577	45054873	45055091	45057851	45057975	15,1,7	10,16,8	12,19,21	11,11,21	173	149	0.00188323	0.029738	0.564,0.051,0.43	0.484,0.598,0.463	-0.167
ENSDARG00000015947	matn4	6	+	52824892	52825015	52822384	52822507	52827010	52827133	172233270	30,37,42	226200231	7,13,3	272	149	3.5158e-07	1.00384e-05	0.758,0.775,0.779	0.946,0.894,0.977	-0.168
ENSDARG00000013763	rrbp1a	13	-	33616867	33616948	33614844	33614928	33617070	33617154	110141200	60,71,91	229209219	48,59,48	230	149	0.000316581	0.00562525	0.543,0.563,0.587	0.756,0.696,0.747	-0.169
ENSDARG00000054723	si:ch211-242b18.1	20	+	34634131	34634260	34632832	34632954	34634802	34634895	80,90,126	48,63,75	112102119	25,41,41	278	149	3.13206e-06	8.25485e-05	0.472,0.434,0.474	0.706,0.571,0.609	-0.169
ENSDARG00000077293	synpo2la	13	+	22256302	22256928	22255892	22256044	22258710	22263477	95162139	3,19,4	117,97,136	0,3,0	775	149	9.24411e-107	2.38936e-104	0.859,0.621,0.87	1.0,0.861,1.0	-0.17
ENSDARG00000101557	scarb1	10	+	44743402	44743475	44738188	44738335	44745630	44745966	39,34,42	24,27,28	52,56,42	24,11,17	222	149	5.87583e-30	4.32843e-28	0.522,0.458,0.502	0.593,0.774,0.624	-0.17
ENSDARG00000078535	lrrcc1	2	-	31688256	31688392	31687321	31687750	31688478	31688616	56,48,48	19,2,3	58,61,56	0,0,2	285	149	2.72976e-09	9.26672e-08	0.606,0.926,0.893	1.0,1.0,0.936	-0.17
ENSDARG00000095715	BX465834.1	5	-	48154415	48154485	48121057	48121103	48172408	48172695	105,92,101	15,13,18	175189173	4,0,1	219	149	9.00147e-14	3.97062e-12	0.826,0.828,0.792	0.967,1.0,0.992	-0.171
ENSDARG00000074611	wdr37	24	+	3483227	3483328	3478964	3479120	3485320	3485499	7,7,4	22,51,44	19,28,19	56,25,38	250	149	2.33142e-06	6.2339e-05	0.159,0.076,0.051	0.168,0.4,0.23	-0.171
ENSDARG00000059303	hnrnpl2	15	-	5791158	5791227	5790686	5790940	5795342	5795415	126129122	66104106	114,52,286	40,17,108	218	149	1.30879e-05	0.000309012	0.566,0.459,0.44	0.661,0.676,0.644	-0.172
ENSDARG00000075556	luzp1	17	+	28049480	28052603	28005762	28006179	28065165	28065352	70253185	6,2,2	223185207	4,2,0	3272	149	0.00215793	0.0337549	0.347,0.852,0.808	0.717,0.808,1.0	-0.173
ENSDARG00000041779	trdn	20	+	40173545	40173599	40160009	40160216	40178365	40178491	115139104	30,26,36	147156125	15,8,8	203	149	4.60739e-06	0.000119089	0.738,0.797,0.68	0.878,0.935,0.92	-0.173
ENSDARG00000013860	ptpmt1	7	+	38579127	38579335	38578293	38578374	38582063	38582542	197174211	29,24,25	119139124	5,4,3	357	149	1.79614e-102	4.26816e-100	0.739,0.752,0.779	0.909,0.935,0.945	-0.173
ENSDARG00000015901	ptbp2b	2	+	19786263	19786323	19785378	19785577	19786989	19787105	48,51,52	39,53,42	119,80,60	52,35,26	209	149	0.00111203	0.0181033	0.467,0.407,0.469	0.62,0.62,0.622	-0.173
ENSDARG00000052427	zgc:153929	5	+	57667967	57668114	57665187	57665334	57668330	57668405	51,18,41	13,9,17	19,37,31	9,7,0	296	149	2.79665e-06	7.43737e-05	0.664,0.502,0.548	0.515,0.727,1.0	-0.176
ENSDARG00000103109	chl1b	6	+	44917178	44917196	44914759	44914956	44919379	44919455	2,14,7	1,13,11	17,14,14	8,4,8	167	149	0.000325904	0.00576416	0.641,0.49,0.362	0.655,0.757,0.61	-0.176
ENSDARG00000078659	tmem176	1	-	44936666	44936813	44936443	44936560	44937451	44937508	180143120	25,18,12	253283281	5,0,2	296	149	2.65651e-19	1.43364e-17	0.784,0.8,0.834	0.962,1.0,0.986	-0.177
ENSDARG00000011740	u2af2b	19	-	10318738	10318759	10318322	10318455	10323767	10323845	167247191	79,97,90	262211235	38,30,50	170	149	4.93583e-11	1.88393e-09	0.649,0.691,0.65	0.858,0.86,0.805	-0.178
ENSDARG00000054442	cbx1b	12	-	28877794	28877889	28870840	28871541	28878034	28878185	78,62,74	32,47,53	148140118	45,38,34	244	149	4.59875e-65	6.39183e-63	0.598,0.446,0.46	0.668,0.692,0.679	-0.178
ENSDARG00000059093	ank1a	5	-	68902816	68902917	68899472	68900896	68907129	68907273	89107104	24,32,22	143155140	12,9,16	250	149	2.53523e-87	4.9802e-85	0.688,0.666,0.738	0.877,0.911,0.839	-0.178
ENSDARG00000018165	depdc1a	8	-	16718301	16719147	16715905	16716078	16721358	16721496	125151160	7,11,13	208194182	4,4,6	995	149	2.99656e-21	1.73813e-19	0.728,0.673,0.648	0.886,0.879,0.82	-0.179
ENSDARG00000009939	micu2	5	+	36605926	36605980	36605308	36605391	36606110	36606205	25,57,46	25,34,44	54,76,49	30,19,21	203	149	5.84515e-41	5.38229e-39	0.423,0.552,0.434	0.569,0.746,0.631	-0.179
ENSDARG00000044016	myo6a	20	+	769835	769874	768792	768828	771946	772050	3,9,13	24,19,11	16,21,25	13,21,24	188	149	9.34784e-07	2.60836e-05	0.09,0.273,0.484	0.494,0.442,0.452	-0.18
ENSDARG00000033451	fam173b	2	+	30482568	30482614	30481517	30481655	30482861	30483209	15,9,17	7,4,1	8,7,15	0,2,0	195	149	0.000332857	0.00585201	0.621,0.632,0.929	1.0,0.728,1.0	-0.182
ENSDARG00000038074	ergic3	6	+	50401301	50401316	50400064	50400230	50401649	50401681	5,15,5	0,8,2	9,15,10	0,2,0	164	149	2.9572e-66	4.18927e-64	1.0,0.63,0.694	1.0,0.872,1.0	-0.183
ENSDARG00000078105	depdc5	10	-	17183089	17183152	17179940	17180077	17185218	17185330	37,38,30	14,23,13	71,60,47	15,2,19	212	149	2.93001e-08	9.28342e-07	0.65,0.537,0.619	0.769,0.955,0.635	-0.184
ENSDARG00000013526	svep1	7	+	24343587	24343764	24343311	24343485	24344301	24344499	58,52,30	4,9,3	64,68,73	1,0,0	326	149	0.000389082	0.00679274	0.869,0.725,0.82	0.967,1.0,1.0	-0.184
ENSDARG00000007711	rab3il1	25	+	3112656	3112680	3110909	3111016	3114024	3114124	24,34,32	12,7,13	27,33,37	6,2,2	173	149	8.30502e-06	0.000206686	0.633,0.807,0.679	0.795,0.934,0.941	-0.184
ENSDARG00000019753	kcnn3	16	+	23599995	23601054	23598907	23599368	23635496	23635592	90159176	0,10,6	169140140	0,0,0	1208	149	4.75048e-05	0.000982989	1.0,0.662,0.783	1.0,1.0,1.0	-0.185
ENSDARG00000010083	rbfox3a	12	+	33189499	33189553	33187793	33187854	33200722	33200855	29,33,26	3,7,5	24,29,29	0,0,0	203	149	0.00177924	0.0281866	0.876,0.776,0.792	1.0,1.0,1.0	-0.185
ENSDARG00000103109	chl1b	6	+	44926747	44926792	44926314	44926485	44928001	44928113	12,15,10	4,28,10	33,12,26	8,10,7	194	149	6.0887e-50	6.31724e-48	0.697,0.292,0.434	0.76,0.48,0.74	-0.186
ENSDARG00000032614	msi2b	15	-	30435624	30435779	30425874	30426313	30450875	30451055	12,17,18	8,0,2	34,18,16	0,0,2	304	149	0.000158098	0.0029262	0.424,1.0,0.815	1.0,1.0,0.797	-0.186
ENSDARG00000104733	coq4	5	-	54420248	54420378	54419932	54420026	54420446	54420549	57,27,46	5,8,5	75,57,81	0,2,2	279	149	4.47314e-12	1.81052e-10	0.859,0.643,0.831	1.0,0.938,0.956	-0.187
ENSDARG00000099258	vps52	19	+	18635504	18635655	18629714	18629782	18636432	18636533	27,49,43	7,9,2	62,77,57	2,3,0	300	149	2.64504e-60	3.30249e-58	0.657,0.73,0.914	0.939,0.927,1.0	-0.188
ENSDARG00000061093	phldb1a	5	-	30442757	30442817	30440757	30440827	30449937	30450024	28,44,27	1,12,6	42,25,24	0,0,0	209	149	4.69367e-05	0.000972599	0.952,0.723,0.762	1.0,1.0,1.0	-0.188
ENSDARG00000079610	akap9	19	+	555501	555588	553601	553754	560158	562303	4,25,18	1,13,3	10,6,20	2,0,2	236	149	2.86037e-25	1.89828e-23	0.716,0.548,0.791	0.759,1.0,0.863	-0.189
ENSDARG00000019717	pbx2	16	+	48638672	48638723	48633986	48634081	48640733	48641181	36,46,31	62,99,79	81,60,94	70,85,58	200	149	1.62503e-05	0.000380338	0.302,0.257,0.226	0.463,0.345,0.547	-0.19
ENSDARG00000063385	cenpe	1	+	281586	281778	281043	281244	282712	282892	68,187,85	11,24,11	168,75,154	0,6,0	341	149	5.40889e-15	2.57062e-13	0.73,0.773,0.772	1.0,0.845,1.0	-0.19
ENSDARG00000062198	pcm1	1	+	16643998	16644145	16643669	16643802	16646168	16646272	27,25,28	11,0,2	44,43,38	0,0,0	296	149	0.00057443	0.00975009	0.553,1.0,0.876	1.0,1.0,1.0	-0.19
ENSDARG00000042571	rnaseh1	20	+	30382981	30383066	30382843	30382898	30383795	30383920	86,75,62	17,11,11	125131142	3,1,2	234	149	1.43063e-169	6.7992e-167	0.763,0.813,0.782	0.964,0.988,0.978	-0.191
ENSDARG00000071339	borcs8	22	+	18168730	18168804	18168486	18168594	18174956	18175165	85,56,65	11,24,13	143,97,115	11,4,4	223	149	8.81366e-12	3.50005e-10	0.838,0.609,0.77	0.897,0.942,0.951	-0.191
ENSDARG00000011613	rbm39a	11	+	24340387	24340448	24340153	24340219	24341801	24341851	39,79,75	138192227	118,67,84	112,102,85	210	149	1.99847e-148	8.65985e-146	0.167,0.226,0.19	0.428,0.318,0.412	-0.192
ENSDARG00000102974	baz2a	23	-	6687029	6687095	6683908	6684195	6690440	6690601	52,83,80	43,23,57	129104124	44,26,17	215	149	0.000520922	0.0088828	0.456,0.714,0.493	0.67,0.735,0.835	-0.192
ENSDARG00000038428	sulf1	24	+	19576983	19577061	19575520	19575615	19577869	19578042	63117109	47,63,45	125100100	18,30,28	227	149	6.48192e-26	4.42121e-24	0.468,0.549,0.614	0.82,0.686,0.701	-0.192
ENSDARG00000006786	copz2	3	+	24108125	24108158	24107876	24107915	24109813	24111412	3,0,5	5,14,14	20,0,14	11,8,10	182	149	1.69282e-57	2.02766e-55	0.329,0.0,0.226	0.598,0.0,0.534	-0.192
ENSDARG00000069415	col17a1a	1	+	49597101	49597128	49596946	49597018	49597245	49597281	37,91,76	8,13,23	135,87,109	0,0,3	176	149	7.18311e-196	4.8104e-193	0.797,0.856,0.737	1.0,1.0,0.969	-0.193
ENSDARG00000077295	akap6	17	+	9248496	9248712	9224988	9225249	9253255	9256267	7,45,28	10,1,0	47,32,29	4,0,1	365	149	1.772e-25	1.18667e-23	0.222,0.948,1.0	0.827,1.0,0.922	-0.193
ENSDARG00000007302	sh3gl3b	25	+	19532036	19532069	19531823	19531939	19532173	19532248	3,1,1	12,7,11	6,11,15	21,25,14	182	149	2.86699e-18	1.48208e-16	0.17,0.105,0.069	0.19,0.265,0.467	-0.193
ENSDARG00000052625	fkbp1b	20	-	44487658	44487706	44465700	44465813	44496108	44496245	174149178	34,32,48	211215242	12,0,7	197	149	9.09249e-14	3.99879e-12	0.795,0.779,0.737	0.93,1.0,0.963	-0.194
ENSDARG00000098699	si:ch211-11c3.9	11	+	36673620	36673647	36673432	36673471	36673829	36673888	12,9,22	5,1,10	74,71,98	8,2,6	176	149	8.40335e-05	0.00159975	0.67,0.884,0.651	0.887,0.968,0.933	-0.194
ENSDARG00000068397	tns2b	6	-	39014869	39014899	39013904	39014703	39017932	39018001	70,50,52	19,21,6	68,45,47	4,2,0	179	149	3.23632e-14	1.45368e-12	0.754,0.665,0.878	0.934,0.949,1.0	-0.195
ENSDARG00000087229	exoc7	12	+	46712848	46712938	46708919	46709084	46719372	46719518	8,11,26	14,27,32	37,30,19	19,22,19	239	149	0.000606425	0.0102342	0.263,0.203,0.336	0.548,0.459,0.384	-0.196
ENSDARG00000104221	sat2b	5	+	53829566	53829607	53825404	53825488	53863005	53863234	11,12,12	5,8,10	12,16,18	1,4,10	190	149	3.37508e-12	1.3851e-10	0.633,0.541,0.485	0.904,0.758,0.585	-0.196
ENSDARG00000019556	clcn7	3	+	27667250	27667325	27664863	27665357	27667820	27667886	18,44,39	7,4,14	50,35,48	3,2,3	224	149	1.88981e-51	2.0323e-49	0.631,0.88,0.649	0.917,0.921,0.914	-0.197
ENSDARG00000039255	klhl21	23	+	24926596	24926645	24926406	24926520	24932190	24933280	17,32,35	5,2,8	25,22,20	0,0,0	198	149	0.00145264	0.0232375	0.719,0.923,0.767	1.0,1.0,1.0	-0.197
ENSDARG00000074808	megf6b	11	-	41740513	41740642	41739656	41739785	41743048	41743180	40,61,47	11,11,7	63,58,66	5,1,2	278	149	7.08853e-69	1.02387e-66	0.661,0.748,0.783	0.871,0.969,0.946	-0.198
ENSDARG00000061759	kdm6a	9	+	33836734	33836869	33836261	33836481	33838984	33839125	25,57,44	1,6,16	74,29,34	0,0,1	284	149	1.49109e-07	4.45604e-06	0.929,0.833,0.591	1.0,1.0,0.947	-0.198
ENSDARG00000020730	smpd4	21	+	18918325	18918415	18913027	18913099	18920984	18921133	2,3,0	21,32,16	7,2,16	22,19,11	239	149	9.81251e-72	1.47518e-69	0.056,0.055,0.0	0.166,0.062,0.476	-0.198
ENSDARG00000073870	gdpd2	14	-	33231704	33231758	33219369	33221360	33235267	33235350	3,16,18	2,9,5	9,19,14	3,0,4	203	149	0.000111053	0.00208426	0.524,0.566,0.725	0.688,1.0,0.72	-0.198
ENSDARG00000074332	si:ch1073-335m2.2	22	-	133803	140779	133622	133715	140867	140968	188231383096	12,11,18	265319332291	0,0,0	7125	149	2.73134e-10	9.91155e-09	0.766,0.856,0.782	1.0,1.0,1.0	-0.199
ENSDARG00000060929	rnf220a	2	+	33192649	33192754	33189955	33189998	33193773	33193817	43,65,50	64,47,66	85,71,114	63,35,36	254	149	0.000215882	0.00392665	0.283,0.448,0.308	0.442,0.543,0.65	-0.199
ENSDARG00000055252	snap23.2	17	+	33436231	33436280	33436069	33436111	33437776	33437876	26,42,60	10,11,0	39,78,47	0,0,0	198	149	0.000176328	0.00324324	0.662,0.742,1.0	1.0,1.0,1.0	-0.199
ENSDARG00000005315	celf1	7	-	38561098	38561221	38557136	38557324	38568634	38568677	113119143	53,99,90	222107163	52,40,37	272	149	7.6603e-112	2.05199e-109	0.539,0.397,0.465	0.7,0.594,0.707	-0.2
ENSDARG00000041779	trdn	20	+	40178365	40178491	40160009	40160216	40178844	40178959	109114122	81,77,79	76,60,95	20,20,30	275	149	3.85299e-78	6.4507e-76	0.422,0.445,0.456	0.673,0.619,0.632	-0.2
ENSDARG00000010721	2020-09-06	14	-	33305345	33305391	33297780	33299144	33306421	33306612	1,10,14	28,38,54	17,17,14	21,23,39	195	149	1.71158e-06	4.63541e-05	0.027,0.167,0.165	0.382,0.361,0.215	-0.2
ENSDARG00000037238	smad5	14	-	26497898	26497983	26481599	26482362	26498057	26498196	43,79,65	78,92,81	115,73,95	53,52,60	234	149	2.3234e-98	5.18646e-96	0.26,0.353,0.338	0.58,0.472,0.502	-0.201
ENSDARG00000040991	cttnbp2	18	-	20739261	20739443	20738223	20738402	20741897	20742053	28,45,44	4,6,3	40,28,38	0,0,0	331	149	0.00279688	0.0431481	0.759,0.771,0.868	1.0,1.0,1.0	-0.201
ENSDARG00000071424	ap3d1	22	-	22183864	22183918	22181250	22181358	22187917	22188049	7,13,9	6,30,2	39,28,12	7,6,9	203	149	6.41991e-09	2.12073e-07	0.461,0.241,0.768	0.804,0.774,0.495	-0.201
ENSDARG00000078522	si:ch211-80h18.1	19	-	3120577	3120763	3117461	3117503	3122401	3122470	2,7,6	9,6,9	15,15,8	13,8,4	335	149	6.37341e-21	3.65367e-19	0.09,0.342,0.229	0.339,0.455,0.471	-0.201
ENSDARG00000009806	smfn	10	+	39901406	39901515	39898253	39898331	39904542	39904596	41,37,28	11,10,17	35,36,49	7,4,4	258	149	1.01241e-10	3.8344e-09	0.683,0.681,0.487	0.743,0.839,0.876	-0.202
ENSDARG00000098280	rbm5	6	-	53274908	53274969	53274386	53274452	53276532	53276616	81117104	14,36,27	232211202	8,10,7	210	149	9.20734e-90	1.85824e-87	0.804,0.698,0.732	0.954,0.937,0.953	-0.203
ENSDARG00000077293	synpo2la	13	+	22256218	22256928	22255892	22256044	22258710	22263785	82151120	3,19,4	125100142	0,3,0	859	149	1.8185e-127	6.37906e-125	0.826,0.58,0.839	1.0,0.853,1.0	-0.203
ENSDARG00000095715	BX465834.1	5	-	48154415	48154485	48121057	48121103	48174901	48175247	79,69,65	14,16,10	129136131	3,0,0	219	149	3.91438e-11	1.50184e-09	0.793,0.746,0.816	0.967,1.0,1.0	-0.204
ENSDARG00000018698	carm1	3	+	34164618	34164731	34161944	34162034	34166235	34166316	130190224	33,39,57	394338345	22,16,22	262	149	2.02556e-231	2.29558e-228	0.691,0.735,0.691	0.911,0.923,0.899	-0.205
ENSDARG00000059059	emsy	10	-	287869	288034	287575	287731	288129	288343	58107109	12,16,17	102,58,77	8,1,0	314	149	3.70701e-79	6.39916e-77	0.696,0.76,0.753	0.858,0.965,1.0	-0.205
ENSDARG00000059972	raly	6	-	50188797	50188882	50058851	50059131	50203603	50204262	25,28,23	9,11,6	39,20,64	0,3,12	234	149	7.38594e-06	0.000186971	0.639,0.618,0.709	1.0,0.809,0.773	-0.205
ENSDARG00000032175	puf60a	2	-	32668558	32668668	32667883	32667979	32671688	32671730	6,19,4	30,35,36	19,14,24	34,29,11	259	149	2.41984e-07	7.05971e-06	0.103,0.238,0.06	0.243,0.217,0.557	-0.205
ENSDARG00000030824	esyt2a	2	-	42439447	42439510	42437427	42437502	42446487	42446583	16,21,11	0,11,6	20,15,22	0,1,3	212	149	1.38331e-08	4.4792e-07	1.0,0.573,0.563	1.0,0.913,0.838	-0.205
ENSDARG00000070470	sh3rf1	20	+	23746643	23747203	23742573	23742896	23796343	23796619	60,110,84	5,9,1	156122137	0,0,0	709	149	0.000214865	0.00391299	0.716,0.72,0.946	1.0,1.0,1.0	-0.206
ENSDARG00000035074	rtel1	11	+	12839327	12839499	12835784	12835908	12845043	12845201	13,32,15	1,8,1	42,53,28	0,0,0	321	149	0.00216656	0.0338494	0.858,0.65,0.874	1.0,1.0,1.0	-0.206
ENSDARG00000074869	si:ch1073-291c23.2	13	-	347983	348082	345355	345412	348980	349090	14,17,35	6,5,3	61,74,55	2,1,7	248	149	4.05113e-29	2.94016e-27	0.584,0.671,0.875	0.948,0.978,0.825	-0.207
ENSDARG00000077177	map2k4b	12	-	286509	286545	285417	285520	287332	287633	55,63,64	10,12,18	67,32,85	0,0,1	185	149	1.53023e-09	5.31719e-08	0.816,0.809,0.741	1.0,1.0,0.986	-0.207
ENSDARG00000038938	ssfa2	9	+	44406577	44406693	44403995	44404070	44409180	44409328	8,44,22	8,0,1	54,36,33	0,2,0	265	149	0.000239837	0.004325	0.36,1.0,0.925	1.0,0.91,1.0	-0.208
ENSDARG00000068868	nap1l4b	7	-	31780583	31780621	31777917	31778232	31780835	31780886	32,22,18	31,32,42	46,49,61	36,28,32	187	149	1.9511e-62	2.52154e-60	0.451,0.354,0.255	0.504,0.582,0.603	-0.21
ENSDARG00000027828	grin1a	21	+	11497439	11497550	11496975	11497002	11501089	11501158	11,3,6	14,11,8	20,11,3	4,9,6	260	149	0.00121007	0.0195483	0.31,0.135,0.301	0.741,0.412,0.223	-0.21
ENSDARG00000104267	postnb	15	+	32737075	32737111	32736925	32736967	32739795	32740264	162817631490	869817752	191522542045	324411308	185	149	3.74046e-36	3.09596e-34	0.601,0.635,0.615	0.826,0.815,0.842	-0.211
ENSDARG00000042534	rsrc2	5	-	67288862	67288942	67283194	67283392	67289233	67289274	13,30,24	7,25,21	18,48,34	5,15,11	229	149	3.90231e-45	3.80746e-43	0.547,0.438,0.426	0.701,0.676,0.668	-0.211
ENSDARG00000033029	pkd1b	12	+	21728926	21729078	21728781	21728846	21732237	21732358	1,8,19	0,6,2	11,14,24	0,0,2	301	149	2.57458e-10	9.36575e-09	1.0,0.398,0.825	1.0,1.0,0.856	-0.211
ENSDARG00000075859	mcf2la	1	+	46584569	46584638	46582403	46582586	46589888	46589998	3,3,2	14,25,12	9,2,7	9,6,9	218	149	3.26789e-47	3.23127e-45	0.128,0.076,0.102	0.406,0.186,0.347	-0.211
ENSDARG00000105185	snx7	24	-	30255419	30255521	30245054	30245207	30258196	30258283	41,53,69	63,73,99	109,69,106	60,55,49	251	149	1.83313e-09	6.29544e-08	0.279,0.301,0.293	0.519,0.427,0.562	-0.212
ENSDARG00000069498	phkg1b	21	-	25679118	25679209	25677410	25677564	25680993	25681059	40,32,51	16,24,18	45,55,50	6,11,10	240	149	0.000917701	0.0151405	0.608,0.453,0.638	0.823,0.756,0.756	-0.212
ENSDARG00000020893	slc25a55a	6	+	49101849	49101923	49100975	49101031	49103026	49103117	1,5,0	37,72,59	9,15,33	32,50,37	223	149	1.54445e-60	1.96158e-58	0.018,0.044,0.0	0.158,0.167,0.373	-0.212
ENSDARG00000103923	tfap4	3	-	12209653	12209815	12204530	12204698	12216913	12217087	24,60,37	23,27,21	100,64,88	16,18,32	311	149	6.95914e-07	1.9604e-05	0.333,0.516,0.458	0.75,0.63,0.569	-0.214
ENSDARG00000037238	smad5	14	-	26497898	26497986	26481599	26482362	26498057	26498325	38,73,55	78,92,81	98,78,91	53,52,60	237	149	1.38563e-114	3.92586e-112	0.234,0.333,0.299	0.538,0.485,0.488	-0.215
ENSDARG00000068637	si:ch211-281l24.3	15	-	40151623	40152061	40148875	40149289	40153290	40153695	29,45,57	4,9,0	51,47,56	0,2,0	587	149	1.76387e-25	1.18663e-23	0.648,0.559,1.0	1.0,0.856,1.0	-0.216
ENSDARG00000041599	zgc:91860	18	+	17452363	17452393	17451820	17451898	17457819	17457900	6,9,0	26,2,4	21,36,17	11,16,28	179	149	0.00215822	0.0337549	0.161,0.789,0.0	0.614,0.652,0.336	-0.217
ENSDARG00000090552	si:dkey-7j14.6	16	-	43031827	43031929	43028082	43028634	43032037	43032183	285263280	53,33,64	415449423	0,8,1	251	149	0	0	0.761,0.826,0.722	1.0,0.971,0.996	-0.219
ENSDARG00000010721	2020-09-06	14	-	33305345	33305391	33302019	33302764	33306421	33306612	19,29,30	4,8,18	43,55,41	4,3,3	195	149	0.000128464	0.00239275	0.784,0.735,0.56	0.891,0.933,0.913	-0.219
ENSDARG00000029331	atxn7l3	3	-	20029820	20029892	20026851	20026988	20033456	20033500	4,19,11	4,2,4	13,4,13	0,2,0	221	149	1.28886e-62	1.68042e-60	0.403,0.865,0.65	1.0,0.574,1.0	-0.219
ENSDARG00000000394	matr3l1.1	14	-	25087214	25087262	25085364	25085487	25087420	25087549	91,93,84	205160188	140155108	103110102	197	149	3.95783e-18	2.03884e-16	0.251,0.305,0.253	0.507,0.516,0.445	-0.22
ENSDARG00000096457	si:dkey-118j18.2	24	+	16152167	16152327	16149513	16149796	16156461	16156591	43,51,53	14,15,6	80,90,76	3,6,5	309	149	3.09003e-06	8.17333e-05	0.597,0.621,0.81	0.928,0.879,0.88	-0.22
ENSDARG00000069981	cspg5a	16	-	42335703	42335760	42322196	42322673	42341940	42342019	21,11,36	15,28,10	58,79,29	25,32,4	206	149	3.68229e-10	1.31359e-08	0.503,0.221,0.723	0.627,0.641,0.84	-0.22
ENSDARG00000056483	ssbp4	22	-	21032123	21032196	21010609	21010694	21046598	21046843	50,71,70	7,20,11	76,53,73	0,0,0	222	149	5.01559e-11	1.90943e-09	0.827,0.704,0.81	1.0,1.0,1.0	-0.22
ENSDARG00000007220	ncam1b	15	-	18371324	18371891	18368808	18369343	18374212	18374329	79142148	12,16,1	178159154	6,0,0	716	149	5.40047e-09	1.79605e-07	0.578,0.649,0.969	0.861,1.0,1.0	-0.222
ENSDARG00000102295	dnaja3b	22	+	25938789	25938937	25936983	25937136	25939028	25939093	28,64,59	6,6,8	42,73,51	0,0,0	297	149	1.95071e-05	0.00044766	0.701,0.843,0.787	1.0,1.0,1.0	-0.223
ENSDARG00000069269	wdr35	13	-	32619779	32619836	32619621	32619682	32620143	32620176	5,13,15	9,0,2	20,16,19	2,1,0	206	149	3.43804e-12	1.40702e-10	0.287,1.0,0.844	0.879,0.92,1.0	-0.223
ENSDARG00000078459	cux1a	10	-	32955533	32955614	32950431	32950533	32963424	32964153	2,14,5	2,8,2	19,3,14	0,3,2	230	149	7.80138e-06	0.000196475	0.393,0.531,0.618	1.0,0.393,0.819	-0.223
ENSDARG00000009194	col16a1	19	-	38513508	38513562	38511960	38511996	38515733	38515805	4,28,27	23,92,103	52,45,36	77,31,67	203	149	1.48096e-21	8.69282e-20	0.113,0.183,0.161	0.331,0.516,0.283	-0.224
ENSDARG00000074708	armc3	24	-	17049107	17049270	17048077	17048420	17049360	17049558	0,7,12	8,7,10	7,14,20	12,4,9	312	149	3.35125e-16	1.65131e-14	0.0,0.323,0.364	0.218,0.626,0.515	-0.224
ENSDARG00000056475	trnau1apb	2	-	24313982	24314031	24313762	24313842	24314278	24314410	56,54,62	366321350	128,98,89	155184130	198	149	1.05021e-32	8.0587e-31	0.103,0.112,0.118	0.383,0.286,0.34	-0.225
ENSDARG00000112637	ANOS1	9	+	55173392	55173440	55154413	55154744	55201617	55201680	9,28,8	1,3,6	15,15,32	0,0,2	197	149	3.45193e-49	3.53175e-47	0.872,0.876,0.502	1.0,1.0,0.924	-0.225
ENSDARG00000063062	ubn2a	6	-	7683156	7683258	7682756	7682885	7683353	7683470	5,6,12	1,0,7	26,11,21	0,0,1	251	149	0.000842323	0.0139682	0.748,1.0,0.504	1.0,1.0,0.926	-0.225
ENSDARG00000068457	tnnt3b	7	+	39447135	39447147	39446373	39446384	39451836	39451855	225037713654	976854689	59833336199	0,0,0	161	149	3.761e-122	1.25934e-119	0.681,0.803,0.831	1.0,1.0,1.0	-0.228
ENSDARG00000036894	zgc:101853	23	-	45407172	45407211	45405862	45405965	45407545	45407662	26,40,36	77,97,110	72,91,66	63,64,100	188	149	2.3325e-55	2.70588e-53	0.211,0.246,0.206	0.475,0.53,0.343	-0.228
ENSDARG00000020228	usf2	19	+	10565695	10565740	10565308	10565396	10568359	10568418	48,85,77	43,35,57	131124104	31,28,24	194	149	9.36019e-92	1.94231e-89	0.462,0.651,0.509	0.764,0.773,0.769	-0.228
ENSDARG00000098832	fam168a	18	+	2916615	2916741	2902965	2903046	2922723	2922866	5,9,3	6,21,17	20,28,19	13,23,14	275	149	0.000748878	0.0125378	0.311,0.188,0.087	0.455,0.397,0.424	-0.23
ENSDARG00000071272	ncoa6	23	+	2721101	2721143	2720751	2720782	2721466	2721612	45,25,27	32,25,42	98,59,65	24,34,27	191	149	7.89778e-09	2.58573e-07	0.523,0.438,0.334	0.761,0.575,0.653	-0.231
ENSDARG00000045618	clta	1	+	12360153	12360189	12357282	12357336	12361216	12361930	17,35,11	47,85,10	102,7,5	12,12,5	185	149	4.87726e-10	1.73149e-08	0.226,0.249,0.47	0.873,0.32,0.446	-0.231
ENSDARG00000060452	sdk2b	12	-	37465529	37465586	37463512	37464013	37478051	37478181	10,12,12	1,8,8	26,12,19	0,3,2	206	149	6.15211e-67	8.79991e-65	0.879,0.52,0.52	1.0,0.743,0.873	-0.232
ENSDARG00000036442	atp11c	14	-	32512758	32512867	32507810	32508080	32518749	32518906	10,3,8	8,5,0	15,2,23	4,0,6	258	149	5.0206e-05	0.00102208	0.419,0.257,1.0	0.684,1.0,0.689	-0.232
ENSDARG00000005500	dgcr6	8	-	1646055	1646216	1642854	1642955	1648308	1649242	85,82,122	15,14,23	129150132	2,4,2	310	149	1.04957e-29	7.69322e-28	0.731,0.738,0.718	0.969,0.947,0.969	-0.233
ENSDARG00000018658	aar2	23	-	4225017	4225067	4221841	4222600	4225520	4225830	10,27,11	7,0,16	16,23,22	4,0,4	199	149	3.83143e-34	3.01864e-32	0.517,1.0,0.34	0.75,1.0,0.805	-0.233
ENSDARG00000009031	tnikb	24	-	26516266	26516413	26513547	26513641	26516713	26516822	16,28,37	9,13,11	35,28,57	10,4,3	296	149	8.57714e-44	8.20565e-42	0.472,0.52,0.629	0.638,0.779,0.905	-0.234
ENSDARG00000075487	si:ch211-267e7.3	2	-	20587391	20587494	20586940	20587086	20587691	20587767	29,48,42	9,7,6	97,49,103	0,1,0	252	149	2.6976e-07	7.8545e-06	0.656,0.802,0.805	1.0,0.967,1.0	-0.235
ENSDARG00000001558	kifc1	19	+	6991461	6991488	6990971	6991095	6992348	6992429	23,42,46	10,15,4	49,25,45	1,0,0	176	149	1.67502e-08	5.38824e-07	0.661,0.703,0.907	0.976,1.0,1.0	-0.235
ENSDARG00000035629	parvab	7	+	65693967	65694069	65693831	65693900	65694494	65694567	19,22,32	4,12,4	36,45,30	0,5,1	251	149	1.00936e-38	8.90473e-37	0.738,0.521,0.826	1.0,0.842,0.947	-0.235
ENSDARG00000006527	brd3a	21	-	18270661	18270730	18269578	18269796	18271089	18271296	60,102,87	84130142	110132106	80,61,48	218	149	1.09625e-07	3.30965e-06	0.328,0.349,0.295	0.484,0.597,0.601	-0.237
ENSDARG00000061257	zgc:153240	3	-	26339469	26339544	26339008	26339134	26341654	26341990	13,17,19	10,22,29	38,34,35	8,22,19	224	149	1.69662e-23	1.06822e-21	0.464,0.339,0.304	0.76,0.507,0.551	-0.237
ENSDARG00000041359	zgc:161969	6	+	16472199	16472460	16468792	16469151	16473754	16475879	42,61,48	36,40,31	117,92,123	35,25,28	410	149	3.90262e-28	2.81849e-26	0.298,0.357,0.36	0.549,0.572,0.615	-0.24
ENSDARG00000042839	dph6	17	+	53156851	53156943	53156529	53156758	53157861	53158055	16,18,21	2,8,2	42,24,25	0,0,0	241	149	0.000452458	0.00781485	0.832,0.582,0.867	1.0,1.0,1.0	-0.24
ENSDARG00000020647	trpc4apb	23	-	18762884	18762999	18760629	18760836	18763085	18763197	56,75,58	18,30,28	45,37,39	1,10,4	264	149	9.8184e-05	0.00185217	0.637,0.585,0.539	0.962,0.676,0.846	-0.241
ENSDARG00000053992	sfi1	6	-	40904656	40904885	40902960	40903033	40904995	40905091	32,17,30	10,1,6	27,21,33	0,0,3	378	149	0.00018019	0.00331015	0.558,0.87,0.663	1.0,1.0,0.813	-0.241
ENSDARG00000070939	znf740a	11	-	2265903	2265987	2263460	2263546	2283855	2283939	7,21,6	0,0,10	31,10,23	0,0,0	233	149	0.00147561	0.0235794	1.0,1.0,0.277	1.0,1.0,1.0	-0.241
ENSDARG00000069404	CR926459.1	20	-	41915749	41916052	41911213	41913414	41926383	41926474	14,10,4	4,0,6	25,12,20	0,5,0	452	149	1.67488e-07	4.98507e-06	0.536,1.0,0.18	1.0,0.442,1.0	-0.242
ENSDARG00000104453	flt4	14	-	15848351	15848483	15844450	15844557	15870423	15870570	16,33,23	2,23,1	40,29,36	1,1,0	281	149	2.11145e-184	1.29617e-181	0.809,0.432,0.924	0.955,0.939,1.0	-0.243
ENSDARG00000039850	dusp22b	2	-	897288	897371	886859	886934	897451	897485	6,12,8	0,10,1	15,10,14	0,0,0	232	149	4.28384e-05	0.000899057	1.0,0.435,0.837	1.0,1.0,1.0	-0.243
ENSDARG00000089303	BX572619.1	25	-	10788151	10788188	10786154	10786349	10791148	10791437	2,27,13	5,3,3	9,11,11	0,2,2	186	149	2.05133e-15	9.87656e-14	0.243,0.878,0.776	1.0,0.815,0.815	-0.244
ENSDARG00000051756	pdhx	25	-	37434604	37434688	37434260	37434361	37434879	37435071	32,36,44	11,8,13	53,27,42	0,4,0	233	149	3.73149e-135	1.40964e-132	0.65,0.742,0.684	1.0,0.812,1.0	-0.245
ENSDARG00000045951	kat5b	5	-	66746174	66746243	66744400	66744574	66746389	66746526	29,36,20	0,14,15	84,46,59	1,2,3	218	149	1.83684e-143	7.31409e-141	1.0,0.637,0.477	0.983,0.94,0.931	-0.247
ENSDARG00000018432	m6pr	16	-	17581430	17581557	17578606	17581339	17585214	17585321	53,66,54	20,8,9	62,58,59	0,2,1	276	149	4.01136e-185	2.56954e-182	0.589,0.817,0.764	1.0,0.94,0.97	-0.247
ENSDARG00000078468	fap	9	+	51258615	51258688	51258475	51258534	51259519	51259593	108,83,78	12,25,41	268242283	10,4,14	222	149	4.74546e-17	2.37806e-15	0.858,0.69,0.561	0.947,0.976,0.931	-0.248
ENSDARG00000057016	cdc14ab	22	-	16201553	16201875	16190230	16193831	16204125	16204281	6,12,15	5,5,5	64,23,45	13,6,4	471	149	1.11538e-06	3.08888e-05	0.275,0.432,0.487	0.609,0.548,0.781	-0.248
ENSDARG00000057782	baz2ba	6	+	11959944	11960046	11959573	11959682	11960559	11960776	0,13,2	2,25,19	4,16,17	20,7,18	251	149	0.000629164	0.0105816	0.0,0.236,0.059	0.106,0.576,0.359	-0.249
ENSDARG00000019949	serpinh1b	15	-	29386598	29386646	29384867	29385478	29387308	29387503	153163137	330382345	206164149	146126126	197	149	0	0	0.26,0.244,0.231	0.516,0.496,0.472	-0.25
ENSDARG00000074730	pkmyt1	12	-	14995176	14995349	14992710	14992925	15000717	15000955	15,7,17	5,4,0	23,21,34	3,0,0	322	149	0.000176092	0.00324295	0.581,0.447,1.0	0.78,1.0,1.0	-0.251
ENSDARG00000104221	sat2b	5	+	53825226	53825278	53824958	53825143	53825404	53825488	38,53,82	11,17,22	89,72,78	2,0,4	201	149	5.2099e-219	4.79735e-216	0.719,0.698,0.734	0.971,1.0,0.935	-0.252
ENSDARG00000057903	si:ch211-266g18.10	17	-	15454243	15454291	15453324	15453489	15455951	15455999	9,16,12	6,6,10	22,13,20	0,8,2	197	149	1.04654e-15	5.12247e-14	0.532,0.669,0.476	1.0,0.551,0.883	-0.252
ENSDARG00000045142	hbae5	12	+	20345856	20346042	20345057	20345095	20346161	20346288	6,12,8	5,14,9	17,3,11	1,7,3	335	149	1.72219e-24	1.11776e-22	0.348,0.276,0.283	0.883,0.16,0.62	-0.252
ENSDARG00000039850	dusp22b	2	-	897283	897371	886859	886934	897451	897485	6,11,8	0,10,1	15,10,14	0,0,0	237	149	2.98525e-05	0.000658408	1.0,0.409,0.834	1.0,1.0,1.0	-0.252
ENSDARG00000003058	fgfr1op	20	+	30603096	30603186	30596507	30596725	30603319	30603438	10,5,4	10,5,9	9,17,22	7,7,6	239	149	5.86083e-38	5.04957e-36	0.384,0.384,0.217	0.445,0.602,0.696	-0.253
ENSDARG00000057317	nexn	8	-	18522109	18522157	18519503	18519698	18523080	18523272	268321239	65106112	334258352	13,13,11	197	149	2.97058e-52	3.21805e-50	0.757,0.696,0.617	0.951,0.938,0.96	-0.26
ENSDARG00000079122	tmx2a	14	+	22117883	22117949	22115421	22115528	22118074	22118204	23,60,55	9,21,6	109,46,69	1,0,2	215	149	2.13216e-230	2.24379e-227	0.639,0.664,0.864	0.987,1.0,0.96	-0.26
ENSDARG00000057782	baz2ba	6	+	11973722	11973788	11967931	11967976	11974042	11974183	10,39,30	4,11,3	35,19,54	0,0,0	215	149	7.94555e-06	0.000199424	0.634,0.711,0.874	1.0,1.0,1.0	-0.26
ENSDARG00000061629	ndufaf5	1	+	51228081	51228165	51227951	51228012	51228995	51229078	153178138	36,25,55	162158181	4,0,1	233	149	7.20578e-21	4.06754e-19	0.731,0.82,0.616	0.963,1.0,0.991	-0.262
ENSDARG00000060639	apba2b	7	+	30892028	30892064	30879125	30879271	30893397	30893484	13,3,10	4,5,5	14,26,26	4,2,5	185	149	2.45639e-25	1.63756e-23	0.724,0.326,0.617	0.738,0.913,0.807	-0.264
ENSDARG00000018047	brms1lb	20	-	16835902	16836017	16835051	16835169	16838978	16839018	3,9,1	9,15,8	14,17,8	8,9,13	264	149	1.42798e-12	5.94306e-11	0.158,0.253,0.066	0.497,0.516,0.258	-0.265
ENSDARG00000103422	usp10	7	-	69170509	69170569	69168525	69169719	69170930	69170976	6,64,21	5,15,17	49,54,49	5,10,8	209	149	0.000550487	0.0093761	0.461,0.753,0.468	0.875,0.794,0.814	-0.267
ENSDARG00000078522	si:ch211-80h18.1	19	-	3093487	3093520	3091640	3091685	3093600	3093645	42,29,61	10,20,7	146,128,59	0,0,0	182	149	6.96163e-12	2.78711e-10	0.775,0.543,0.877	1.0,1.0,1.0	-0.268
ENSDARG00000027907	si:ch211-216p19.6	7	-	24190915	24191105	24189999	24190233	24192319	24192415	9,0,6	8,17,8	1,8,26	8,2,5	339	149	0.000261478	0.00469799	0.331,0.0,0.248	0.052,0.637,0.696	-0.269
ENSDARG00000005908	clk4b	21	-	32285323	32285414	32284965	32285032	32285846	32286060	17,50,25	46,25,57	58,42,60	20,34,17	240	149	3.38432e-112	9.23354e-110	0.187,0.554,0.214	0.643,0.434,0.687	-0.27
ENSDARG00000061590	cachd1	6	-	31682072	31682135	31646490	31646597	31739472	31739709	3,26,20	1,2,9	8,8,28	0,0,0	212	149	0.000576147	0.00976799	0.678,0.901,0.61	1.0,1.0,1.0	-0.27
ENSDARG00000051975	cd99	1	-	33375453	33375495	33375076	33375100	33375881	33375932	65,29,32	20,27,16	41,32,29	3,4,5	191	149	1.88951e-09	6.47398e-08	0.717,0.456,0.609	0.914,0.862,0.819	-0.271
ENSDARG00000097615	si:ch211-108d22.2	3	+	14183756	14184176	14181146	14181563	14186750	14186999	9,21,24	17,13,8	17,23,26	6,3,5	569	149	2.0992e-12	8.66319e-11	0.122,0.297,0.44	0.426,0.668,0.577	-0.271
ENSDARG00000008247	vezf1a	10	+	37122997	37123033	37117010	37117176	37123338	37123374	6,4,23	2,16,5	14,14,21	3,3,2	185	149	1.75506e-10	6.49681e-09	0.707,0.168,0.787	0.79,0.79,0.894	-0.271
ENSDARG00000100222	utrn	23	+	1414892	1414958	1394343	1394409	1430543	1430768	38,60,67	11,13,20	112,91,86	0,0,1	215	149	0	0	0.705,0.762,0.699	1.0,1.0,0.983	-0.272
ENSDARG00000099302	AL954741.2	22	+	1577343	1577399	1576862	1577204	1577502	1577746	3,0,3	2,21,11	16,14,9	7,8,14	205	149	1.75701e-05	0.000407653	0.522,0.0,0.165	0.624,0.56,0.318	-0.272
ENSDARG00000051814	ptprz1a	25	-	28357347	28357476	28354879	28355032	28357550	28357624	69,55,58	8,16,18	88119107	0,3,2	278	149	2.22822e-242	3.64759e-239	0.822,0.648,0.633	1.0,0.955,0.966	-0.273
ENSDARG00000101057	srsf7b	11	+	44361623	44362049	44359695	44359872	44362961	44363032	7,10,19	19,22,22	54,29,10	8,10,16	575	149	1.47874e-99	3.35173e-97	0.087,0.105,0.183	0.636,0.429,0.139	-0.276
ENSDARG00000001953	pfkfb3	4	-	25476300	25476323	25474366	25474499	25476478	25476658	16,1,15	18,32,22	15,33,16	13,25,8	172	149	0.000494915	0.00846873	0.435,0.026,0.371	0.5,0.533,0.634	-0.278
ENSDARG00000105479	si:ch211-126c2.4	14	-	30901268	30901358	30899481	30899541	30901553	30901709	43,26,48	33,26,50	92,108,84	25,27,30	239	149	3.3989e-11	1.31089e-09	0.448,0.384,0.374	0.696,0.714,0.636	-0.28
ENSDARG00000056531	nutf2	18	-	21924488	21924610	21920941	21921013	21929337	21929451	41,43,25	0,13,13	34,32,31	0,0,0	271	149	7.99118e-10	2.80988e-08	1.0,0.645,0.514	1.0,1.0,1.0	-0.28
ENSDARG00000060306	tfcp2	23	-	33667391	33667433	33667045	33667139	33670110	33670165	12,37,32	12,12,21	60,47,54	12,8,4	191	149	0.000164705	0.00304278	0.438,0.706,0.543	0.796,0.821,0.913	-0.281
ENSDARG00000037405	zgc:112083	15	+	19992404	19992516	19992087	19992314	19995946	19996099	20,35,46	4,12,7	34,37,32	0,0,0	261	149	5.44322e-09	1.80619e-07	0.741,0.625,0.79	1.0,1.0,1.0	-0.281
ENSDARG00000058597	nt5c3a	16	-	7228241	7228364	7226922	7227021	7239166	7239457	82117118	131166178	294273379	120149153	272	149	1.87765e-234	2.30529e-231	0.255,0.279,0.266	0.573,0.501,0.576	-0.283
ENSDARG00000054473	tinf2	7	+	24036338	24036397	24033460	24034289	24036478	24036561	25,33,54	15,8,13	54,66,53	0,3,2	208	149	5.31935e-181	2.90259e-178	0.544,0.747,0.748	1.0,0.94,0.95	-0.284
ENSDARG00000074636	cep170b	17	+	1588389	1588560	1585087	1585863	1589499	1589638	7,25,3	3,8,7	18,22,19	3,7,2	320	149	9.81729e-25	6.42836e-23	0.521,0.593,0.166	0.736,0.594,0.816	-0.289
ENSDARG00000075536	cpne1	11	+	26379881	26380024	26378060	26378144	26390264	26390396	42,39,63	9,14,22	119,63,125	6,4,3	292	149	1.07934e-15	5.26551e-14	0.704,0.587,0.594	0.91,0.889,0.955	-0.29
ENSDARG00000021399	yipf2	3	-	34180060	34180132	34179809	34179961	34180210	34180464	18,17,23	4,6,6	22,20,40	0,0,0	221	149	3.43603e-06	9.00766e-05	0.752,0.656,0.721	1.0,1.0,1.0	-0.29
ENSDARG00000060813	plekha7a	18	+	27259385	27259493	27259014	27259098	27274865	27274919	10,5,20	10,13,8	26,11,9	5,1,8	257	149	5.75397e-34	4.48536e-32	0.367,0.182,0.592	0.751,0.864,0.395	-0.29
ENSDARG00000039354	ska1	10	-	17549385	17549510	17546877	17546981	17550121	17550239	17,29,30	9,8,3	41,71,68	0,2,2	274	149	9.78337e-56	1.14395e-53	0.507,0.663,0.845	1.0,0.951,0.949	-0.295
ENSDARG00000087285	tmem182b	6	+	14307355	14307493	14307174	14307273	14312081	14312611	28,21,23	8,6,15	22,22,22	2,2,1	287	149	1.10293e-83	2.13809e-81	0.645,0.645,0.443	0.851,0.851,0.919	-0.296
ENSDARG00000015947	matn4	6	+	52824892	52825015	52819077	52819200	52827010	52827133	33,46,47	12,0,25	11,22,33	0,0,0	272	149	1.29873e-14	5.97941e-13	0.601,1.0,0.507	1.0,1.0,1.0	-0.297
ENSDARG00000027279	numb	17	-	51828863	51829016	51821905	51826243	51829231	51829375	26,26,15	3,7,5	36,15,33	1,0,0	302	149	2.06094e-06	5.54084e-05	0.81,0.647,0.597	0.947,1.0,1.0	-0.298
ENSDARG00000014273	camk2d2	1	-	14176123	14176225	14172091	14172112	14176539	14176588	2,5,10	0,14,32	24,14,12	8,0,5	251	149	6.2986e-08	1.94543e-06	1.0,0.175,0.156	0.64,1.0,0.588	-0.299
ENSDARG00000051975	cd99	1	-	33375718	33375748	33375076	33375100	33375881	33375932	39,59,31	20,27,16	69,54,63	3,4,5	179	149	7.56492e-12	3.02043e-10	0.619,0.645,0.617	0.95,0.918,0.913	-0.3
ENSDARG00000031075	cadm1a	21	+	24252308	24252326	23953180	23953272	24287403	24287550	9,22,13	2,7,9	23,11,26	0,0,0	167	149	1.41454e-07	4.24447e-06	0.801,0.737,0.563	1.0,1.0,1.0	-0.3
ENSDARG00000036791	dnmt3bb.1	23	-	17014967	17015037	17011453	17012593	17018582	17018668	18,25,33	18,9,12	25,28,34	3,0,7	219	149	0.000192557	0.00352853	0.405,0.654,0.652	0.85,1.0,0.768	-0.302
ENSDARG00000035325	srsf7a	5	+	36897794	36897833	36897650	36897719	36898208	36898328	373262320	348,328,42	483479423	41,45,75	188	149	0	0	0.459,0.388,0.858	0.903,0.894,0.817	-0.303
ENSDARG00000061490	u2surp	2	-	26636685	26636729	26634538	26634643	26637252	26637464	21,42,56	17,14,15	93,74,80	1,7,2	193	149	1.09556e-13	4.7896e-12	0.488,0.698,0.742	0.986,0.891,0.969	-0.306
ENSDARG00000070801	opa1	6	-	36786014	36786062	36783111	36783200	36789040	36789148	0,19,30	14,27,22	17,20,42	16,5,23	197	149	0.00127071	0.020483	0.0,0.347,0.508	0.446,0.752,0.58	-0.308
ENSDARG00000006477	ddi2	6	+	40560560	40560621	40559756	40559949	40560874	40563509	17,11,11	32,25,27	11,9,26	12,3,13	210	149	1.56603e-71	2.30724e-69	0.274,0.238,0.224	0.394,0.68,0.587	-0.308
ENSDARG00000004189	cbx1a	3	+	24062705	24062805	24060453	24060682	24065291	24065393	31,31,34	19,1,12	57,40,139	0,0,0	249	149	4.8213e-14	2.14599e-12	0.494,0.949,0.629	1.0,1.0,1.0	-0.309
ENSDARG00000061590	cachd1	6	-	31666504	31666653	31646490	31646597	31739472	31739709	5,18,21	1,2,9	29,11,24	0,0,0	298	149	1.25515e-05	0.00029971	0.714,0.818,0.538	1.0,1.0,1.0	-0.31
ENSDARG00000057699	styx	17	-	15223180	15223231	15223020	15223093	15223467	15223507	66,86,89	27,33,30	94,92,120	0,3,3	200	149	1.45021e-41	1.34377e-39	0.646,0.66,0.688	1.0,0.958,0.968	-0.311
ENSDARG00000061735	hnrnpm	22	+	17537895	17537937	17537695	17537794	17538657	17538747	106131152	46,95,116	328304197	35,20,38	191	149	5.79747e-26	3.97275e-24	0.643,0.518,0.505	0.88,0.922,0.802	-0.313
ENSDARG00000018432	m6pr	16	-	17581672	17581803	17578606	17581339	17585214	17585321	27,59,50	20,8,9	45,57,51	0,2,1	280	149	1.19401e-199	8.79568e-197	0.418,0.797,0.747	1.0,0.938,0.964	-0.313
ENSDARG00000056001	fryb	10	+	33990577	33990595	33989742	33989826	33990867	33990978	6,10,9	0,28,9	18,13,13	0,6,0	167	149	9.49407e-119	2.97609e-116	1.0,0.242,0.472	1.0,0.659,1.0	-0.315
ENSDARG00000016481	ptpn2a	16	-	10070624	10070715	10069933	10070034	10071638	10071886	10,23,33	5,3,10	55,46,41	0,0,0	240	149	2.22314e-07	6.53763e-06	0.554,0.826,0.672	1.0,1.0,1.0	-0.316
ENSDARG00000040161	zgc:92287	23	-	18035718	18035793	18035534	18035621	18045834	18045896	31,16,13	13,17,39	10,23,12	0,8,9	224	149	3.84966e-44	3.73138e-42	0.613,0.385,0.181	1.0,0.657,0.47	-0.316
ENSDARG00000069471	mhc1zca	1	-	47144389	47144674	47144163	47144280	47144744	47145032	32,17,25	6,3,3	12,17,29	0,0,0	434	149	2.65255e-05	0.000597555	0.647,0.66,0.741	1.0,1.0,1.0	-0.317
ENSDARG00000011613	rbm39a	11	+	24342587	24342653	24341933	24342116	24342753	24342807	389537484	224246217	533523550	29,50,41	215	149	0	0	0.546,0.602,0.607	0.927,0.879,0.903	-0.318
ENSDARG00000030012	lrrfip1a	9	+	24097876	24097957	24096061	24096121	24099946	24100003	11,42,37	2,19,15	84,15,86	0,0,3	230	149	1.19325e-12	5.00859e-11	0.781,0.589,0.615	1.0,1.0,0.949	-0.321
ENSDARG00000104682	tpm2	10	+	6351722	6351798	6350118	6350189	6355343	6355406	29,42,24	11,9,15	37,36,46	1,0,3	225	149	5.61077e-175	2.95227e-172	0.636,0.756,0.514	0.961,1.0,0.91	-0.322
ENSDARG00000016710	rchy1	5	+	9151136	9151252	9149259	9149379	9153665	9153744	89,8,9	13,5,19	7,17,105	1,4,3	265	149	8.03892e-09	2.6203e-07	0.794,0.474,0.21	0.797,0.705,0.952	-0.325
ENSDARG00000063634	hpse	21	+	19354618	19354743	19354141	19354256	19356434	19356587	35,9,21	7,11,14	13,12,26	0,3,4	274	149	3.82596e-50	3.99773e-48	0.731,0.308,0.449	1.0,0.685,0.779	-0.325
ENSDARG00000101190	cyp2k8	3	+	12786821	12786984	12784459	12784765	12788994	12789144	10,25,14	7,1,3	23,15,29	0,0,0	312	149	0.000116323	0.00217761	0.406,0.923,0.69	1.0,1.0,1.0	-0.327
ENSDARG00000032737	gria3a	5	-	23362489	23362604	23356808	23357063	23370822	23371070	22,24,19	9,5,14	32,27,15	2,3,0	264	149	1.13601e-103	2.74375e-101	0.58,0.73,0.434	0.9,0.836,1.0	-0.331
ENSDARG00000005500	dgcr6	8	-	1646056	1646216	1642835	1642955	1648308	1648404	38,50,71	15,14,23	46,92,68	2,4,2	309	149	3.81246e-12	1.55163e-10	0.55,0.633,0.598	0.917,0.917,0.943	-0.332
ENSDARG00000058352	acot9.1	24	-	21970100	21970127	21969763	21969809	21973074	21973163	3,13,2	11,3,5	5,18,9	5,2,1	176	149	5.48218e-10	1.94156e-08	0.188,0.786,0.253	0.458,0.884,0.884	-0.333
ENSDARG00000087555	si:ch73-308l14.2	14	+	993296	993380	992550	992582	993831	993884	16,17,21	8,7,20	15,23,37	3,3,0	233	149	3.63957e-145	1.48949e-142	0.561,0.608,0.402	0.762,0.831,1.0	-0.341
ENSDARG00000041869	tnfrsf19	15	-	8307226	8307368	8304363	8304474	8308912	8309207	11,19,26	6,3,5	11,23,32	0,0,0	291	149	3.17241e-06	8.34627e-05	0.484,0.764,0.727	1.0,1.0,1.0	-0.342
ENSDARG00000099213	glyr1	3	-	36451998	36452082	36451627	36451681	36452370	36452481	59,95,109	25,24,37	112,111,96	0,0,0	233	149	3.73277e-23	2.32046e-21	0.601,0.717,0.653	1.0,1.0,1.0	-0.343
ENSDARG00000062781	glsl	25	+	19509846	19509891	19509714	19509773	19509974	19510033	18,19,14	12,3,7	14,24,21	0,0,0	194	149	1.98186e-10	7.29967e-09	0.535,0.829,0.606	1.0,1.0,1.0	-0.343
ENSDARG00000056206	camk2g2	13	+	22223151	22223196	22219089	22219167	22223533	22223588	1,1,1	13,19,20	0,5,7	16,0,25	194	149	4.17413e-06	0.000108461	0.056,0.039,0.037	0.0,1.0,0.177	-0.348
ENSDARG00000039215	arrb2a	10	+	22901960	22901984	22898609	22898693	22906367	22906444	11,15,10	33,15,49	22,66,28	10,28,19	173	149	4.73203e-202	3.66932e-199	0.223,0.463,0.149	0.655,0.67,0.559	-0.35
ENSDARG00000013655	tpd52l2b	23	-	17435337	17435364	17434999	17435041	17438202	17438304	19,17,28	16,12,25	44,57,43	0,11,11	176	149	3.02075e-07	8.72641e-06	0.501,0.545,0.487	1.0,0.814,0.768	-0.35
ENSDARG00000062954	clk2a	19	+	9157724	9157815	9155507	9155775	9158605	9158672	12,23,34	13,33,15	68,47,55	9,10,12	240	149	2.58592e-08	8.24061e-07	0.364,0.302,0.585	0.824,0.745,0.74	-0.353
ENSDARG00000016783	srsf6b	11	+	1524530	1524699	1522178	1522332	1525297	1525419	62,66,69	15,20,27	27,44,43	0,3,0	318	149	1.20403e-09	4.21354e-08	0.659,0.607,0.545	1.0,0.873,1.0	-0.354
ENSDARG00000077722	ppp2r3a	2	+	25245156	25247808	25198647	25198715	25280207	25280474	51158150	8,4,0	164,74,162	0,0,0	2801	149	1.03348e-06	2.86748e-05	0.253,0.678,1.0	1.0,1.0,1.0	-0.356
ENSDARG00000098780	nsmce1	3	+	44066208	44066286	44065914	44066027	44066909	44067056	17,13,17	8,11,12	30,24,23	1,4,3	227	149	1.88775e-115	5.45339e-113	0.582,0.437,0.482	0.952,0.798,0.834	-0.361
ENSDARG00000032614	msi2b	15	-	30429247	30429324	30425685	30426313	30435624	30435779	12,6,24	4,5,5	37,32,15	1,0,0	226	149	1.6966e-06	4.61034e-05	0.664,0.442,0.76	0.961,1.0,1.0	-0.365
ENSDARG00000058381	zgc:171775	23	+	10150118	10150248	10146613	10146721	10156087	10156146	51,18,16	21,2,34	31,106,12	2,14,0	279	149	2.14883e-15	1.03123e-13	0.565,0.828,0.201	0.892,0.802,1.0	-0.367
ENSDARG00000076001	pip5k1ca	22	-	17544051	17544141	17543935	17543966	17550588	17550745	6,7,9	4,10,2	31,27,12	5,3,0	239	149	3.73682e-06	9.76146e-05	0.483,0.304,0.737	0.794,0.849,1.0	-0.373
ENSDARG00000011973	slc35d1a	6	-	34858192	34858226	34857598	34857670	34860412	34860574	7,12,21	11,5,3	15,10,17	0,0,0	183	149	6.91207e-09	2.27311e-07	0.341,0.661,0.851	1.0,1.0,1.0	-0.382
ENSDARG00000062954	clk2a	19	+	9157721	9157815	9155507	9155775	9158605	9158672	5,13,15	13,33,15	40,28,24	9,10,12	243	149	4.92506e-22	2.97381e-20	0.191,0.195,0.38	0.732,0.632,0.551	-0.383
ENSDARG00000036414	si:ch73-335l21.1	7	+	20173251	20176632	20147201	20147859	20222273	20225261	201383376	8,11,6	517441596	0,0,0	3530	149	3.2164e-14	1.44915e-12	0.515,0.595,0.726	1.0,1.0,1.0	-0.388
ENSDARG00000054473	tinf2	7	+	24036307	24036397	24033900	24034289	24036478	24036561	9,17,26	15,8,13	10,18,12	0,3,2	239	149	2.77892e-89	5.53268e-87	0.272,0.57,0.555	1.0,0.789,0.789	-0.394
ENSDARG00000034093	dclk2a	1	+	37260429	37260486	37259360	37259468	37265186	37265281	10,1,8	11,16,17	34,14,14	10,15,3	206	149	3.74458e-106	9.51187e-104	0.397,0.043,0.254	0.711,0.403,0.771	-0.397
ENSDARG00000078802	rnf111	7	-	30565745	30565832	30565256	30565360	30566153	30566249	4,23,15	14,21,33	47,34,51	30,23,0	236	149	2.5897e-08	8.24061e-07	0.153,0.409,0.223	0.497,0.483,1.0	-0.398
ENSDARG00000075164	mylk5	3	+	31669002	31669155	31668643	31668793	31672047	31672215	2,19,10	11,35,26	18,16,33	14,1,27	302	149	4.30818e-71	6.28439e-69	0.082,0.211,0.159	0.388,0.888,0.376	-0.4
ENSDARG00000029114	si:dkey-40m6.8	16	+	32077746	32077825	32077302	32077637	32079412	32080875	39,26,20	17,28,45	73,94,69	15,10,11	228	149	1.97843e-19	1.07957e-17	0.6,0.378,0.225	0.761,0.86,0.804	-0.407
ENSDARG00000017661	braf	4	-	12083192	12083312	12080820	12080954	12085230	12085270	5,9,9	10,6,16	20,18,31	6,8,1	269	149	1.908e-20	1.0648e-18	0.217,0.454,0.238	0.649,0.555,0.945	-0.413
ENSDARG00000069030	skor1a	7	-	33956330	33956396	33954702	33955530	33956556	33956631	2,4,5	8,14,21	17,16,2	1,7,7	215	149	9.95162e-06	0.000243146	0.148,0.165,0.142	0.922,0.613,0.165	-0.415
ENSDARG00000055642	si:ch211-217a12.1	12	+	14091486	14091620	14089929	14090019	14096763	14097007	16,20,13	6,2,14	16,28,30	0,0,0	283	149	5.40887e-13	2.30982e-11	0.584,0.84,0.328	1.0,1.0,1.0	-0.416
ENSDARG00000104835	map3k4	13	-	35806539	35806641	35803092	35803193	35806947	35807050	43,34,50	27,45,67	110,94,89	10,12,26	251	149	3.73534e-79	6.39916e-77	0.486,0.31,0.307	0.867,0.823,0.67	-0.419
ENSDARG00000057513	mdm4	11	-	22909534	22909599	22906287	22906393	22910040	22910090	8,9,19	7,24,25	47,54,70	11,12,16	214	149	5.39845e-238	7.95354e-235	0.443,0.207,0.346	0.748,0.758,0.753	-0.421
ENSDARG00000098822	tcerg1a	14	+	52487481	52487568	52486046	52486283	52490076	52490274	0,6,1	4,34,18	5,9,8	5,9,3	236	149	7.77365e-13	3.28164e-11	0.0,0.1,0.034	0.387,0.387,0.627	-0.422
ENSDARG00000057987	uba3	11	-	17802849	17802888	17802307	17802428	17803023	17803071	10,6,8	14,24,51	5,13,21	0,29,9	188	149	0.00110277	0.0179724	0.361,0.165,0.111	1.0,0.262,0.649	-0.425
ENSDARG00000068457	tnnt3b	7	+	39447952	39448120	39446373	39446384	39451836	39451855	208223562258	976854689	800494538	0,0,0	317	149	7.28013e-111	1.91532e-108	0.501,0.565,0.606	1.0,1.0,1.0	-0.443
ENSDARG00000027154	tpd52l2a	8	+	23206371	23206395	23202666	23202768	23206900	23206945	9,10,13	13,12,10	21,11,22	0,5,0	173	149	6.89667e-09	2.27311e-07	0.374,0.418,0.528	1.0,0.655,1.0	-0.445
ENSDARG00000074776	tmem154	1	-	25173819	25174029	25169972	25170024	25174129	25174174	77,73,71	19,31,34	98,82,91	2,0,1	359	149	2.4144e-101	5.55802e-99	0.627,0.494,0.464	0.953,1.0,0.974	-0.447
ENSDARG00000068457	tnnt3b	7	+	39447135	39447147	39446373	39446384	39447952	39448120	140218161940	139616561440	32801851116	1,8,13	161	149	0	0	0.482,0.504,0.555	1.0,0.995,0.892	-0.449
ENSDARG00000111812	CABZ01073083.1	KN150306.1	-	26839	26967	23674	23885	27115	27285	21,7,14	2,12,6	20,17,14	0,0,0	277	149	5.36276e-12	2.16465e-10	0.85,0.239,0.557	1.0,1.0,1.0	-0.451
ENSDARG00000017427	phf20l1	16	-	31620629	31620725	31619868	31619953	31620933	31621102	1,17,9	7,15,11	32,19,22	15,4,2	245	149	6.93454e-15	3.27457e-13	0.08,0.408,0.332	0.565,0.743,0.87	-0.453
ENSDARG00000008060	scara3	20	+	39295721	39295802	39294448	39294568	39297671	39298715	1,11,10	10,6,10	12,13,17	0,6,3	230	149	1.02274e-80	1.86026e-78	0.061,0.543,0.393	1.0,0.584,0.786	-0.458
ENSDARG00000035333	mis18a	10	+	33590438	33590561	33589272	33589339	33590670	33590773	7,7,11	30,6,4	20,6,7	1,0,3	272	149	4.19476e-18	2.14588e-16	0.113,0.39,0.601	0.916,1.0,0.561	-0.458
ENSDARG00000031894	lef1	1	+	49886012	49886047	49885447	49885496	49886464	49886512	6,3,0	23,24,19	17,21,16	23,15,4	184	149	3.76417e-199	2.64083e-196	0.174,0.092,0.0	0.374,0.531,0.764	-0.468
ENSDARG00000036685	ccnt2a	9	-	23240005	23240066	23239606	23239669	23241339	23241468	13,34,27	14,38,28	51,49,35	0,1,11	210	149	8.83394e-175	4.48795e-172	0.397,0.388,0.406	1.0,0.972,0.693	-0.491
ENSDARG00000011683	prtfdc1	2	+	12263216	12263234	12260766	12260832	12265745	12265828	34,0,12	0,9,10	8,16,32	0,0,0	167	149	3.41495e-07	9.78842e-06	1.0,0.0,0.517	1.0,1.0,1.0	-0.494
ENSDARG00000042990	cyp2p10	20	+	25588070	25588231	25587837	25587987	25591155	25591332	12,10,3	8,6,1	10,25,44	0,0,1	310	149	1.21913e-10	4.582e-09	0.419,0.445,0.59	1.0,1.0,0.955	-0.5
ENSDARG00000044574	rbms3	16	-	39666395	39666446	39652417	39652528	39676285	39676382	11,9,0	4,4,4	18,12,13	0,2,0	200	149	3.89149e-08	1.21986e-06	0.672,0.626,0.0	1.0,0.817,1.0	-0.506
ENSDARG00000038424	si:dkey-8k3.2	16	-	16694036	16694149	16693688	16693850	16694331	16694461	14,35,27	22,14,12	29,28,21	1,0,0	262	149	8.1489e-14	3.60534e-12	0.266,0.587,0.561	0.943,1.0,1.0	-0.51
ENSDARG00000004074	bach2b	20	-	24099215	24099492	24022315	24022570	24122549	24122881	13,11,7	6,5,9	35,7,24	1,1,0	426	149	1.16706e-09	4.09387e-08	0.431,0.435,0.214	0.924,0.71,1.0	-0.518
ENSDARG00000071095	abi3bpb	22	+	28463997	28464069	28463465	28463499	28474165	28474198	6,49,0	4,12,1	42,8,39	1,0,3	221	149	8.16378e-05	0.00156204	0.503,0.734,0.0	0.966,1.0,0.898	-0.542
ENSDARG00000070939	znf740a	11	-	2263462	2263546	2258113	2258232	2283855	2283939	14,25,24	12,17,18	24,19,17	0,0,0	233	149	9.45951e-15	4.41035e-13	0.427,0.485,0.46	1.0,1.0,1.0	-0.543
ENSDARG00000057863	dnmt3bb.3	23	-	16976894	16976948	16973894	16974038	16977033	16977146	2,22,4	9,2,7	1,22,18	0,0,0	203	149	1.27217e-10	4.75707e-09	0.14,0.89,0.295	1.0,1.0,1.0	-0.558
ENSDARG00000036685	ccnt2a	9	-	23240005	23240066	23239338	23239384	23241339	23241468	2,12,7	11,15,17	12,17,10	0,0,6	210	149	1.63261e-09	5.64629e-08	0.114,0.362,0.226	1.0,1.0,0.542	-0.613
ENSDARG00000071095	abi3bpb	22	+	28468729	28468897	28463465	28463499	28474165	28474234	3,32,0	4,12,1	10,11,52	1,0,3	317	149	6.46556e-36	5.2339e-34	0.261,0.556,0.0	0.825,1.0,0.891	-0.633
ENSDARG00000068457	tnnt3b	7	+	39450966	39450984	39446373	39446384	39451836	39451855	420544549	976854689	630520589	0,0,0	167	149	2.98416e-236	3.99688e-233	0.277,0.362,0.416	1.0,1.0,1.0	-0.648
ENSDARG00000099213	glyr1	3	-	36451998	36452280	36451634	36451681	36452370	36452481	28,42,50	25,24,37	58,53,43	0,0,0	431	149	1.4198e-26	9.9137e-25	0.279,0.377,0.318	1.0,1.0,1.0	-0.675

## Sheet: MutantvsSibling_sign_RI
GeneID	geneSymbol	chr	strand	riExonStart_0base	riExonEnd	upstreamES	upstreamEE	downstreamES	downstreamEE	IC_SAMPLE_1	SC_SAMPLE_1	IC_SAMPLE_2	SC_SAMPLE_2	IncFormLen	SkipFormLen	PValue	FDR	IncLevel1	IncLevel2	IncLevelDifference
ENSDARG00000059794	kdm6al	6	+	59883075	59884289	59883075	59883731	59884159	59884289	66,129,99	7,8,3	9,20,19	35,20,20	577	149	3.06986e-231	2.90486e-229	0.709,0.806,0.895	0.062,0.205,0.197	0.649
ENSDARG00000061314	ngrn	8	+	25036345	25036729	25036345	25036552	25036618	25036729	25,21,12	13,14,9	2,1,0	30,41,29	215	149	0	0	0.571,0.51,0.48	0.044,0.017,0.0	0.5
ENSDARG00000036685	ccnt2a	9	-	23234232	23236833	23234232	23235687	23235782	23236833	362497441	38,49,54	106,66,71	100,91,75	244	149	4.87896e-69	2.17257e-67	0.853,0.861,0.833	0.393,0.307,0.366	0.494
ENSDARG00000102512	kdm8	3	-	44088974	44089238	44088974	44089022	44089105	44089238	6,11,6	20,9,1	0,1,0	27,18,25	232	149	1.46229e-08	1.60428e-07	0.162,0.44,0.794	0.0,0.034,0.0	0.454
ENSDARG00000074435	ttc19	2	-	32479706	32479944	32479706	32479801	32479882	32479944	23,32,15	12,15,13	5,6,9	29,23,31	230	149	7.87465e-18	1.32469e-16	0.554,0.58,0.428	0.1,0.145,0.158	0.386
ENSDARG00000035325	srsf7a	5	+	36895585	36895869	36895585	36895674	36895781	36895869	16,17,5	3,1,5	4,6,15	11,3,28	256	149	4.93062e-10	5.74228e-09	0.756,0.908,0.368	0.175,0.538,0.238	0.36
ENSDARG00000095896	pou3f3b	6	+	14949949	14953352	14949949	14952025	14952335	14953352	510358583	24,32,28	501480327	170138115	459	149	0	0	0.873,0.784,0.871	0.489,0.53,0.48	0.343
ENSDARG00000008105	mettl2a	3	+	19676742	19677031	19676742	19676803	19676891	19677031	8,10,5	7,8,18	0,0,0	13,12,8	237	149	2.02918e-08	2.16351e-07	0.418,0.44,0.149	0.0,0.0,0.0	0.336
ENSDARG00000006257	vldlr	10	+	15303958	15305767	15303958	15304128	15304249	15305767	44,31,21	16,30,11	12,8,12	34,34,22	270	149	2.95447e-15	4.65945e-14	0.603,0.363,0.513	0.163,0.115,0.231	0.323
ENSDARG00000012141	papolg	13	-	25826313	25826613	25826313	25826373	25826532	25826613	105,94,106	74,61,83	24,27,37	157138120	308	149	9.02286e-114	5.69192e-112	0.407,0.427,0.382	0.069,0.086,0.13	0.31
ENSDARG00000061742	clasrp	18	+	36629945	36630184	36629945	36629992	36630095	36630184	34,43,30	71,41,23	2,3,4	55,104,28	252	149	2.02657e-22	3.93363e-21	0.221,0.383,0.435	0.021,0.017,0.078	0.308
ENSDARG00000101323	trnau1apa	19	-	13932573	13932843	13932573	13932673	13932745	13932843	10,40,35	26,16,8	13,18,25	40,40,47	221	149	8.00577e-100	4.32883e-98	0.206,0.628,0.747	0.18,0.233,0.264	0.301
ENSDARG00000105159	hdac8	7	-	51749264	51749895	51749264	51749400	51749568	51749895	5,31,19	2,16,0	13,5,8	7,7,5	317	149	0.000937902	0.00663544	0.54,0.477,1.0	0.466,0.251,0.429	0.29
ENSDARG00000040407	usp22	12	+	1519162	1519451	1519162	1519289	1519359	1519451	24,44,21	26,30,36	5,5,12	42,26,38	219	149	3.19705e-12	4.03361e-11	0.386,0.499,0.284	0.075,0.116,0.177	0.267
ENSDARG00000017602	ccng2	21	+	5802753	5803010	5802753	5802832	5802911	5803010	111,100,95	142,112,95	18,34,30	178158142	228	149	0	0	0.338,0.368,0.395	0.062,0.123,0.121	0.265
ENSDARG00000014569	hnrnpr	19	-	80860	81477	80860	80979	81321	81477	98186211	20,32,31	102,97,79	79,32,37	491	149	4.94708e-14	6.6874e-13	0.598,0.638,0.674	0.282,0.479,0.393	0.252
ENSDARG00000087238	si:ch211-161h7.4	24	-	20906702	20906912	20906702	20906773	20906868	20906912	9,9,0	6,12,12	0,0,1	14,13,15	244	149	1.54253e-05	0.000129744	0.478,0.314,0.0	0.0,0.0,0.039	0.251
ENSDARG00000088123	znf217	23	+	38261380	38263780	38261380	38261505	38261587	38263780	35,23,44	45,51,53	1,12,10	61,71,76	231	149	3.59478e-19	6.47917e-18	0.334,0.225,0.349	0.01,0.098,0.078	0.241
ENSDARG00000090778	ttll1	4	+	77928328	77928643	77928328	77928466	77928534	77928643	3,6,11	5,5,8	8,5,2	17,19,11	217	149	3.66613e-35	1.02787e-33	0.292,0.452,0.486	0.244,0.153,0.111	0.241
ENSDARG00000100366	si:dkey-102m7.3	14	+	14837335	14837744	14837335	14837389	14837669	14837744	109126158	13,4,5	123,63,91	25,13,20	429	149	4.45877e-19	7.8495e-18	0.744,0.916,0.916	0.631,0.627,0.612	0.235
ENSDARG00000007207	cnpy2	11	-	2548700	2549140	2548700	2548806	2548998	2549140	9,13,8	7,13,14	4,2,2	30,20,13	341	149	0.000123129	0.000896239	0.36,0.304,0.2	0.055,0.042,0.063	0.235
ENSDARG00000027584	ttpa	2	+	26649124	26649558	26649124	26649278	26649364	26649558	19,34,25	4,0,3	17,20,32	6,10,8	235	149	3.50016e-08	3.68003e-07	0.751,1.0,0.841	0.642,0.559,0.717	0.225
ENSDARG00000016724	NKAPD1	15	+	21712478	21712796	21712478	21712555	21712640	21712796	29,61,45	42,41,41	14,20,17	62,53,38	234	149	4.09195e-31	9.68003e-30	0.305,0.486,0.411	0.126,0.194,0.222	0.22
ENSDARG00000100366	si:dkey-102m7.3	14	+	14836985	14837389	14836985	14837043	14837335	14837389	73,96,109	80,68,86	22,22,29	115103120	441	149	3.27577e-46	1.03323e-44	0.236,0.323,0.3	0.061,0.067,0.075	0.219
ENSDARG00000092337	CU467861.1	8	-	16612654	16612964	16612654	16612688	16612923	16612964	66,39,55	28,61,40	12,5,12	17,19,47	384	149	9.80124e-14	1.27923e-12	0.478,0.199,0.348	0.215,0.093,0.09	0.209
ENSDARG00000098228	thrap3b	19	-	3872650	3873241	3872650	3873062	3873149	3873241	50,119,98	42,105,63	47,37,36	99,68,71	236	149	3.59706e-06	3.24163e-05	0.429,0.417,0.495	0.231,0.256,0.242	0.204
ENSDARG00000001452	adam8a	13	+	24676228	24676561	24676228	24676397	24676483	24676561	17,15,17	34,33,28	6,2,2	44,52,38	235	149	3.43609e-06	3.13388e-05	0.241,0.224,0.278	0.08,0.024,0.032	0.202
ENSDARG00000042187	smek1	20	-	33474501	33474892	33474501	33474644	33474722	33474892	77113107	128168159	37,14,22	163159118	227	149	3.2165e-63	1.35272e-61	0.283,0.306,0.306	0.13,0.055,0.109	0.2
ENSDARG00000045836	mapk11	4	+	5515029	5515377	5515029	5515088	5515265	5515377	12,10,23	10,20,28	8,6,7	37,59,34	326	149	8.21856e-86	4.14764e-84	0.354,0.186,0.273	0.09,0.044,0.086	0.198
ENSDARG00000086336	si:ch211-157b11.12	6	-	40712327	40713183	40712327	40712412	40713128	40713183	14,8,27	3,0,2	4,17,19	6,0,4	865	149	4.44756e-14	6.12146e-13	0.446,1.0,0.699	0.103,1.0,0.45	0.197
ENSDARG00000090788	cstf2	14	-	41361857	41362303	41361857	41362010	41362169	41362303	311244295	194138132	130187174	192248183	308	149	1.87876e-181	1.58025e-179	0.437,0.461,0.519	0.247,0.267,0.315	0.196
ENSDARG00000090309	ubxn1	14	+	45472291	45472481	45472291	45472354	45472427	45472481	29,24,34	67,97,92	0,0,0	117,87,123	222	149	2.10817e-16	3.46932e-15	0.225,0.142,0.199	0.0,0.0,0.0	0.189
ENSDARG00000024844	max	20	-	28834221	28835833	28834221	28834360	28835725	28835833	679837810	132158141	456411393	213193249	1514	149	4.03573e-295	5.09174e-293	0.336,0.343,0.361	0.174,0.173,0.134	0.186
ENSDARG00000033789	ndufb7	1	-	55785447	55785722	55785447	55785584	55785668	55785722	40,89,51	35,31,21	64,62,48	51,63,64	233	149	5.12594e-08	5.31553e-07	0.422,0.647,0.608	0.445,0.386,0.324	0.174
ENSDARG00000070704	thap7	19	-	24134153	24135098	24134153	24134309	24135018	24135098	7,19,19	3,6,7	22,10,15	31,6,22	858	149	1.40686e-38	4.09613e-37	0.288,0.355,0.32	0.11,0.224,0.106	0.174
ENSDARG00000011594	smarcb1b	21	+	15603507	15603865	15603507	15603619	15603756	15603865	96,67,76	133169184	16,18,24	294322267	286	149	1.22162e-29	2.71991e-28	0.273,0.171,0.177	0.028,0.028,0.045	0.173
ENSDARG00000076779	fam13b	14	-	24325777	24326945	24325777	24325998	24326863	24326945	26,38,39	20,13,7	15,41,20	49,17,31	1014	149	3.64847e-05	0.000287697	0.16,0.3,0.45	0.043,0.262,0.087	0.173
ENSDARG00000036180	ccnb2	7	+	30626742	30627211	30626742	30626859	30626944	30627211	11,9,14	36,44,28	0,0,0	46,42,45	234	149	4.8962e-06	4.30979e-05	0.163,0.115,0.241	0.0,0.0,0.0	0.173
ENSDARG00000104567	CABZ01074300.1	KN150487.1	+	422	994	422	657	835	994	2,6,5	2,17,14	4,0,0	18,6,10	327	149	2.13706e-14	3.05237e-13	0.313,0.139,0.14	0.092,0.0,0.0	0.167
ENSDARG00000008097	srsf9	10	-	1694376	1695011	1694376	1694561	1694649	1695011	57,63,52	128167180	12,10,5	235204221	237	149	0	0	0.219,0.192,0.154	0.031,0.03,0.014	0.163
ENSDARG00000103464	pggt1b	8	-	417575	417924	417575	417708	417772	417924	46,51,41	73,88,107	22,34,24	169146161	213	149	5.16041e-06	4.49015e-05	0.306,0.288,0.211	0.083,0.14,0.094	0.163
ENSDARG00000056475	trnau1apb	2	-	24313982	24314410	24313982	24314031	24314278	24314410	252351391	42,41,46	238295311	98,70,65	396	149	1.33882e-85	6.33432e-84	0.693,0.763,0.762	0.477,0.613,0.643	0.162
ENSDARG00000024877	ptgr1	7	-	24381890	24382130	24381890	24381936	24382005	24382130	82108112	274287286	12,10,21	237280254	218	149	7.13179e-19	1.22699e-17	0.17,0.205,0.211	0.033,0.024,0.053	0.159
ENSDARG00000039616	cenpk	1	-	31509376	31509665	31509376	31509433	31509529	31509665	26,19,33	94,63,57	1,5,3	79,56,70	245	149	1.17133e-07	1.16671e-06	0.144,0.155,0.26	0.008,0.052,0.025	0.158
ENSDARG00000092609	aup1	14	+	5852429	5852786	5852429	5852535	5852642	5852786	20,11,14	30,42,60	2,4,2	68,74,53	256	149	1.11348e-10	1.33794e-09	0.28,0.132,0.12	0.017,0.031,0.021	0.154
ENSDARG00000011613	rbm39a	11	+	24343320	24343597	24343320	24343458	24343531	24343597	81113138	348291404	13,16,8	364265312	222	149	2.2448e-26	4.72032e-25	0.135,0.207,0.187	0.023,0.039,0.017	0.15
ENSDARG00000092337	CU467861.1	8	-	16611232	16611598	16611232	16611263	16611553	16611598	226192213	166176196	83,65,85	143165170	439	149	1.52955e-32	3.85957e-31	0.316,0.27,0.269	0.165,0.118,0.145	0.142
ENSDARG00000099258	vps52	19	+	18629298	18629506	18629298	18629351	18629430	18629506	17,22,9	36,39,37	10,4,8	59,51,69	228	149	0.00284333	0.0197468	0.236,0.269,0.137	0.1,0.049,0.07	0.141
ENSDARG00000045402	commd3	24	+	17258278	17258478	17258278	17258335	17258424	17258478	9,12,11	45,28,45	2,1,0	34,64,62	238	149	7.546e-15	1.14246e-13	0.111,0.212,0.133	0.036,0.01,0.0	0.137
ENSDARG00000038475	acy1	22	-	36767838	36768110	36767838	36767933	36768005	36768110	10,13,8	34,27,31	3,0,5	31,35,36	221	149	7.15972e-47	2.35648e-45	0.165,0.245,0.148	0.061,0.0,0.086	0.137
ENSDARG00000092337	CU467861.1	8	-	16612068	16612329	16612068	16612097	16612298	16612329	24,40,49	72,107,59	7,12,3	71,71,114	350	149	1.34638e-133	1.01921e-131	0.124,0.137,0.261	0.04,0.067,0.011	0.135
ENSDARG00000062448	skor1b	18	+	19979955	19982654	19979955	19980030	19981414	19982654	15,16,20	9,12,5	6,4,7	17,16,7	1533	149	7.69805e-34	2.08122e-32	0.139,0.115,0.28	0.033,0.024,0.089	0.129
ENSDARG00000091131	cry1bb	22	+	807608	809282	807608	807733	807816	809282	20,21,21	85,90,82	0,2,1	95,99,111	232	149	4.86224e-07	4.65913e-06	0.131,0.13,0.141	0.0,0.013,0.006	0.128
ENSDARG00000011094	ccna2	14	-	46363528	46363925	46363528	46363642	46363720	46363925	42,44,68	264248269	0,0,0	315334326	227	149	7.19785e-10	8.25571e-09	0.095,0.104,0.142	0.0,0.0,0.0	0.114
ENSDARG00000115843	si:rp71-1k13.6	23	+	16761301	16762182	16761301	16761422	16761923	16762182	9,4,11	8,8,9	3,0,7	5,15,23	650	149	7.2477e-24	1.44382e-22	0.205,0.103,0.219	0.121,0.0,0.065	0.114
ENSDARG00000024844	max	20	-	28834221	28835833	28834221	28834345	28835725	28835833	720863838	158175185	496444424	205199139	1529	149	5.1272e-14	6.80928e-13	0.308,0.325,0.306	0.191,0.179,0.229	0.113
ENSDARG00000103682	si:dkey-23i12.5	7	+	25044623	25044892	25044623	25044669	25044849	25044892	93,67,53	216184241	9,4,12	204212163	329	149	6.40567e-24	1.31057e-22	0.163,0.142,0.091	0.02,0.008,0.032	0.112
ENSDARG00000103586	si:dkey-65j6.2	23	+	43250213	43252396	43250213	43250272	43251530	43252396	91127169	29,23,25	78,90,59	30,33,18	1407	149	1.70122e-14	2.47659e-13	0.249,0.369,0.417	0.216,0.224,0.258	0.112
ENSDARG00000027744	gadd45ba	11	+	6456452	6456877	6456452	6456554	6456657	6456877	25,29,30	76,114,88	6,3,7	66,71,75	252	149	4.62811e-62	1.84394e-60	0.163,0.131,0.168	0.051,0.024,0.052	0.112
ENSDARG00000011613	rbm39a	11	+	24344010	24344304	24344010	24344091	24344183	24344304	125117123	573463562	12,8,11	419417457	241	149	1.72245e-287	1.86271e-285	0.119,0.135,0.119	0.017,0.012,0.015	0.11
ENSDARG00000045680	tnpo3	4	+	13595731	13596178	13595731	13595923	13596086	13596178	13,31,27	71,98,79	4,0,0	89,78,61	312	149	1.0408e-122	7.1626e-121	0.08,0.131,0.14	0.021,0.0,0.0	0.11
ENSDARG00000035505	nelfb	5	-	29552819	29553136	29552819	29552962	29553040	29553136	12,14,23	51,73,69	4,7,2	81,75,76	227	149	3.10418e-49	1.06812e-47	0.134,0.112,0.18	0.031,0.058,0.017	0.107
ENSDARG00000104653	btbd2b	2	-	57224841	57225193	57224841	57224998	57225073	57225193	6,13,14	29,26,42	11,0,6	44,30,41	224	149	1.23392e-11	1.53128e-10	0.121,0.25,0.181	0.143,0.0,0.089	0.107
ENSDARG00000011613	rbm39a	11	+	24341933	24342653	24341933	24342116	24342587	24342653	436682652	285399348	311353385	380349392	620	149	5.99495e-21	1.10687e-19	0.269,0.291,0.31	0.164,0.196,0.191	0.106
ENSDARG00000056475	trnau1apb	2	-	24314488	24315083	24314488	24314541	24314665	24315083	198173214	50,57,53	208224277	44,23,48	273	149	1.423e-21	2.69302e-20	0.684,0.624,0.688	0.721,0.842,0.759	-0.109
ENSDARG00000056475	trnau1apb	2	-	24314488	24315083	24314488	24314541	24314983	24315083	436453410	442385467	425507526	217205166	591	149	4.14633e-14	5.81254e-13	0.199,0.229,0.181	0.331,0.384,0.444	-0.183
ENSDARG00000062510	bcl11ba	17	+	18174299	18180747	18174299	18176159	18178076	18180747	33,48,40	5,0,5	153,139,67	3,2,3	2066	149	6.06967e-05	0.000454925	0.322,1.0,0.366	0.786,0.834,0.617	-0.183
ENSDARG00000055076	nxf1	21	-	26668561	26672703	26668561	26668598	26672593	26672703	592854845	66,65,62	158714891587	81,62,34	4144	149	9.34018e-33	2.43811e-31	0.244,0.321,0.329	0.413,0.463,0.627	-0.203
ENSDARG00000011247	rnpc3	24	+	28963401	28968355	28963401	28963474	28966871	28968355	82,51,76	19,14,17	114102104	6,5,13	3546	149	6.61631e-08	6.76831e-07	0.154,0.133,0.158	0.444,0.462,0.252	-0.238
ENSDARG00000098280	rbm5	6	-	53276532	53278021	53276532	53276616	53277951	53278021	73151171	16,65,64	542430491	42,37,48	1484	149	7.90447e-32	1.93022e-30	0.314,0.189,0.212	0.564,0.539,0.507	-0.298
ENSDARG00000019223	arglu1a	9	+	26089860	26094084	26089860	26090086	26094000	26094084	159221681844	302272266	359434643543	149,85,120	4063	149	0	0	0.162,0.226,0.203	0.469,0.599,0.52	-0.332
ENSDARG00000056318	kansl2	23	+	24600493	24601014	24600493	24600700	24600835	24601014	12,18,14	4,10,11	25,22,5	6,2,0	284	149	2.03717e-49	7.3435e-48	0.611,0.486,0.4	0.686,0.852,1.0	-0.347

## Sheet: MutantvsSibling_sign_MXE
GeneID	geneSymbol	chr	strand	1stExonStart_0base	1stExonEnd	2ndExonStart_0base	2ndExonEnd	upstreamES	upstreamEE	downstreamES	downstreamEE	IC_SAMPLE_1	SC_SAMPLE_1	IC_SAMPLE_2	SC_SAMPLE_2	IncFormLen	SkipFormLen	PValue	FDR	IncLevel1	IncLevel2	IncLevelDifference
ENSDARG00000031888	mapk8a	13	-	31158346	31158418	31159763	31159835	31157965	31158148	31160202	31160368	10,2,19	13,23,17	21,12,16	20,0,12	221	221	5.84482e-14	1.16085e-12	0.435,0.08,0.528	0.512,1.0,0.571	-0.347
ENSDARG00000104820	psd3l	10	+	7137259	7137349	7189770	7189814	7122606	7122665	7209961	7210108	6,6,12	21,10,9	26,19,33	14,7,8	239	193	3.92607e-97	9.35713e-95	0.187,0.326,0.518	0.6,0.687,0.769	-0.342
ENSDARG00000078058	dip2a	9	-	614621	614741	619203	619335	612523	612721	624393	624639	0,5,11	7,5,17	7,9,8	19,0,7	281	269	3.95069e-06	4.41366e-05	0.0,0.489,0.382	0.261,1.0,0.522	-0.304
ENSDARG00000036685	ccnt2a	9	-	23239606	23239669	23240005	23240066	23239338	23239384	23241339	23241468	2,12,7	28,62,55	12,17,10	24,11,32	210	212	6.15476e-27	2.51466e-25	0.067,0.163,0.114	0.335,0.609,0.24	-0.28
ENSDARG00000058820	bin1b	6	-	7004203	7004554	7011069	7011201	7003978	7004044	7011983	7012041	8,7,13	5,7,5	20,16,19	1,0,0	281	500	1.98966e-05	0.00020323	0.74,0.64,0.822	0.973,1.0,1.0	-0.257
ENSDARG00000059809	caska	9	-	33445971	33446077	33477475	33477588	33439487	33439565	33608346	33608427	6,13,7	11,18,20	19,9,26	8,12,13	262	255	7.46652e-20	2.2244e-18	0.347,0.413,0.254	0.698,0.422,0.661	-0.256
ENSDARG00000088984	cep131	12	-	35865631	35865757	35867803	35867941	35864514	35864631	35868028	35868220	1,8,4	6,20,7	18,2,8	13,4,5	287	275	0.00145582	0.0109569	0.138,0.277,0.354	0.57,0.324,0.605	-0.243
ENSDARG00000006257	vldlr	10	+	15299067	15299130	15300078	15300120	15298725	15298875	15300492	15300573	7,14,5	11,5,3	15,20,10	5,2,3	212	191	1.61332e-32	8.5446e-31	0.364,0.716,0.6	0.73,0.9,0.75	-0.233
ENSDARG00000006257	vldlr	10	+	15299067	15299139	15300078	15300120	15298725	15298875	15300492	15300573	5,7,5	11,5,3	11,16,5	5,2,3	221	191	0.000576573	0.00458055	0.282,0.548,0.59	0.655,0.874,0.59	-0.233
ENSDARG00000019753	kcnn3	16	+	23599995	23601054	23635496	23635592	23598907	23599368	23663770	23664067	62128157	19,47,32	148120113	15,13,14	1208	245	4.21691e-14	8.49321e-13	0.398,0.356,0.499	0.667,0.652,0.621	-0.229
ENSDARG00000007217	wdr55	21	+	34828313	34828413	34831880	34832050	34826681	34826861	34834204	34835266	20,18,21	51,65,73	34,40,34	43,48,41	249	319	3.38173e-82	5.37319e-80	0.334,0.262,0.269	0.503,0.516,0.515	-0.223
ENSDARG00000032951	nrbp2a	2	-	32683764	32683848	32684148	32684223	32682510	32682566	32684344	32684439	0,9,5	18,27,15	6,10,11	9,17,19	224	233	4.03997e-26	1.56139e-24	0.0,0.257,0.257	0.409,0.38,0.376	-0.217
ENSDARG00000039164	mhc1uma	22	-	3912300	3912579	3913334	3913580	3911167	3911485	3914086	3914162	10,5,8	20,8,13	17,23,14	16,17,8	395	428	2.76147e-27	1.19664e-25	0.351,0.404,0.4	0.535,0.594,0.655	-0.21
ENSDARG00000027600	pdlim5b	10	-	1208521	1208538	1217153	1217695	1206309	1206476	1219176	1219210	123199146	24,27,31	229193250	24,8,15	691	166	2.07048e-06	2.42687e-05	0.552,0.639,0.531	0.696,0.853,0.8	-0.209
ENSDARG00000029885	rab41	14	-	33288930	33289036	33291473	33291579	33288397	33288509	33292046	33292100	8,27,16	5,12,12	13,27,8	2,9,1	255	255	1.8414e-20	5.85156e-19	0.615,0.692,0.571	0.867,0.75,0.889	-0.209
ENSDARG00000061093	phldb1a	5	-	30442757	30442817	30443109	30443253	30440757	30440827	30445482	30445635	19,27,42	28,39,26	70,58,61	46,24,24	293	209	0.000189104	0.00164889	0.326,0.331,0.535	0.52,0.633,0.645	-0.202
ENSDARG00000041728	man1a2	9	+	20623820	20624079	20700050	20700169	20557792	20558264	20708067	20708148	37,67,51	13,23,31	99,56,63	25,7,6	408	268	0.000111139	0.00101878	0.652,0.657,0.519	0.722,0.84,0.873	-0.202
ENSDARG00000099213	glyr1	3	-	36451627	36451681	36451998	36452082	36450080	36450131	36452370	36452481	27,50,40	39,37,50	28,41,33	26,16,11	233	203	0.00042948	0.00346981	0.376,0.541,0.411	0.484,0.691,0.723	-0.19
ENSDARG00000058696	tbl1xr1a	11	+	8636336	8636402	8660112	8660215	8616116	8616179	8661056	8661202	11,19,21	56,59,58	44,49,30	66,45,82	215	252	0.00261595	0.0190858	0.187,0.274,0.298	0.439,0.561,0.3	-0.18
ENSDARG00000078522	si:ch211-80h18.1	19	-	3106928	3106967	3107044	3107077	3106816	3106840	3107154	3107295	3,7,3	19,17,33	13,10,14	24,26,20	182	188	5.25821e-36	3.0077e-34	0.14,0.298,0.086	0.359,0.284,0.42	-0.18
ENSDARG00000079679	cep112	3	-	55774088	55774151	55807806	55808037	55757670	55757820	55837963	55838146	13,9,19	6,4,14	33,29,22	10,7,5	380	212	0.00665882	0.0455604	0.547,0.557,0.431	0.648,0.698,0.711	-0.174
ENSDARG00000007813	rnpepl1	18	+	45878541	45878766	45881452	45881595	45878206	45878315	45884359	45887894	3,10,19	11,23,6	17,28,20	13,10,18	374	292	0.00245007	0.0180598	0.176,0.253,0.712	0.505,0.686,0.465	-0.172
ENSDARG00000019300	ints7	20	-	13132321	13132468	13138219	13138349	13125744	13125882	13140078	13140227	5,20,17	11,10,11	31,17,21	18,5,9	279	296	1.10495e-06	1.35889e-05	0.325,0.68,0.621	0.646,0.783,0.712	-0.172
ENSDARG00000102820	cib2	25	-	25692554	25692666	25711311	25711346	25670190	25670338	25736690	25736958	2,6,5	22,29,21	4,9,6	24,10,16	184	261	0.000280682	0.00236103	0.114,0.227,0.252	0.191,0.561,0.347	-0.169
ENSDARG00000094809	ms4a17a.11	4	+	76581949	76582060	76582321	76582390	76581254	76581462	76582595	76582733	59,68,89	36,41,45	109109119	35,36,20	260	218	1.05158e-50	1.00251e-48	0.579,0.582,0.624	0.723,0.717,0.833	-0.163
ENSDARG00000087229	exoc7	12	+	46712848	46712938	46715617	46715680	46708919	46709084	46719372	46719518	8,11,26	29,21,21	37,30,19	17,27,30	239	212	1.15689e-17	3.00792e-16	0.197,0.317,0.523	0.659,0.496,0.36	-0.159
ENSDARG00000071107	wnt7bb	25	-	2019536	2019808	2044444	2044671	2003182	2004475	2071925	2072046	7,8,18	21,14,15	22,19,11	9,17,17	376	421	3.5046e-13	6.7724e-12	0.272,0.39,0.573	0.732,0.556,0.42	-0.158
ENSDARG00000061759	kdm6a	9	+	33836734	33836869	33838984	33839125	33836261	33836481	33839212	33839290	15,29,19	21,50,53	35,15,17	19,17,26	284	290	1.06669e-08	1.54078e-07	0.422,0.372,0.268	0.653,0.474,0.4	-0.155
ENSDARG00000011613	rbm39a	11	+	24340387	24340448	24341329	24341479	24340153	24340219	24341801	24341851	39,79,75	25,23,15	118,67,84	12,5,4	210	299	1.47352e-78	2.10714e-76	0.69,0.83,0.877	0.933,0.95,0.968	-0.151
ENSDARG00000056672	abcb8	24	-	33797840	33797996	33799828	33800174	33792416	33792511	33801426	33801668	129215184	48,72,94	95,90,133	17,20,26	495	305	0.000858055	0.0065616	0.623,0.648,0.547	0.775,0.735,0.759	-0.15
ENSDARG00000037503	thoc2	14	+	12482311	12482451	12485023	12485278	12482079	12482146	12485850	12486622	39,45,87	120,30,30	57127133	66,30,37	289	404	8.53072e-46	7.17584e-44	0.312,0.677,0.802	0.547,0.855,0.834	-0.148
ENSDARG00000079578	rbpms2b	7	-	48256982	48257133	48259293	48259356	48256422	48256574	48259621	48259660	18,5,15	65,60,44	19,27,13	45,39,47	212	300	4.83993e-24	1.73027e-22	0.282,0.105,0.325	0.374,0.495,0.281	-0.146
ENSDARG00000070119	ctc1	23	-	44985715	44985762	44991395	44991524	44979961	44980068	44994007	44994097	24,21,31	9,12,14	50,41,44	10,15,7	278	196	3.14803e-06	3.57277e-05	0.653,0.552,0.61	0.779,0.658,0.816	-0.146
ENSDARG00000103666	dapk2b	25	+	26497940	26498162	26547036	26547175	26441053	26441130	26576622	26576752	11,31,21	10,18,14	23,24,30	15,4,13	371	288	6.93172e-07	8.69505e-06	0.461,0.572,0.538	0.543,0.823,0.642	-0.146
ENSDARG00000070939	znf740a	11	-	2263462	2263546	2265903	2265987	2258113	2258232	2283855	2283939	0,6,0	14,25,24	6,6,4	24,19,17	233	233	8.16762e-18	2.16291e-16	0.0,0.194,0.0	0.2,0.24,0.19	-0.145
ENSDARG00000097057	fxyd6l	16	-	24607748	24607772	24608164	24608188	24605893	24605968	24611040	24611097	31,34,39	140108138	101,83,74	148181143	173	173	4.64067e-57	4.74012e-55	0.181,0.239,0.22	0.406,0.314,0.341	-0.14
ENSDARG00000012397	eya4	23	-	31448268	31448369	31448404	31448505	31440339	31440420	31451348	31451470	34,29,55	86,79,169	36,37,32	35,63,62	250	250	1.30697e-17	3.33743e-16	0.283,0.269,0.246	0.507,0.37,0.34	-0.14
ENSDARG00000039616	cenpk	1	-	31512340	31512387	31514573	31514637	31512097	31512180	31514717	31514774	11,13,25	35,20,28	18,21,23	27,19,16	213	196	1.5779e-11	2.65459e-10	0.224,0.374,0.451	0.38,0.504,0.569	-0.135
ENSDARG00000092746	si:ch211-150o23.2	8	-	17788173	17788212	17788293	17788319	17787306	17788073	17788404	17788436	5,3,5	26,26,15	7,5,8	17,21,11	175	188	3.96769e-11	6.49992e-10	0.171,0.11,0.264	0.307,0.204,0.439	-0.135
ENSDARG00000100366	si:dkey-102m7.3	14	+	14837335	14837389	14837684	14837744	14836985	14837043	14837970	14838118	39,32,35	16,6,19	60,67,64	9,14,7	203	209	3.65122e-27	1.53566e-25	0.715,0.846,0.655	0.873,0.831,0.904	-0.131
ENSDARG00000061759	kdm6a	9	+	33838984	33839125	33839212	33839290	33836734	33836869	33840058	33840163	8,33,25	14,16,30	41,14,17	18,12,9	290	227	4.48576e-10	7.04905e-09	0.309,0.618,0.395	0.641,0.477,0.597	-0.131
ENSDARG00000063187	agpat5	13	-	6266354	6266478	6267143	6267305	6259391	6259906	6268409	6268500	94134110	86117140	130130161	78,89,84	311	273	1.38245e-36	8.23709e-35	0.49,0.501,0.408	0.594,0.562,0.627	-0.128
ENSDARG00000056483	ssbp4	22	-	21010609	21010694	21032123	21032196	20966582	20966666	21046598	21046654	47,67,66	3,13,14	76,53,73	0,0,0	222	234	0.00058385	0.00461274	0.943,0.845,0.832	1.0,1.0,1.0	-0.127
ENSDARG00000074730	pkmyt1	12	-	14992710	14992925	14995176	14995349	14965586	14966240	14998389	14998496	13,9,18	53,38,36	24,25,40	58,76,33	322	364	1.46161e-13	2.86316e-12	0.217,0.211,0.361	0.319,0.271,0.578	-0.126
ENSDARG00000060394	mtfr2	23	-	31906815	31907092	31909321	31909524	31906552	31906736	31910637	31910762	50,36,28	95,60,77	68,56,97	83,99,85	352	426	4.21312e-24	1.54481e-22	0.389,0.421,0.306	0.498,0.406,0.58	-0.123
ENSDARG00000097057	fxyd6l	16	-	24605893	24605968	24607748	24607772	24605065	24605099	24608164	24608188	47,42,42	464463491	116157139	580601635	173	224	1.3507e-07	1.78842e-06	0.116,0.105,0.1	0.206,0.253,0.221	-0.12
ENSDARG00000078683	RNF14	15	+	3766468	3766957	3776093	3776582	3766100	3766296	3777789	3778012	4,9,5	45,64,61	14,3,12	34,31,35	638	638	4.71374e-22	1.60492e-20	0.082,0.123,0.076	0.292,0.088,0.255	-0.118
ENSDARG00000041140	ddb2	18	+	20471778	20471924	20472983	20473150	20469108	20469300	20473442	20473542	10,8,5	17,3,9	10,27,3	3,23,3	295	316	2.59793e-07	3.37731e-06	0.387,0.741,0.373	0.781,0.557,0.517	-0.118
ENSDARG00000088524	acot17	4	+	25687317	25687411	25687479	25687560	25683863	25683946	25689297	25689439	4,28,10	65,55,29	7,34,22	33,47,33	243	230	3.72139e-20	1.15687e-18	0.055,0.325,0.246	0.167,0.406,0.387	-0.111
ENSDARG00000045641	usp3	25	-	26744941	26745055	26745359	26745473	26743329	26743476	26747958	26748041	25,27,31	32,43,20	48,38,46	46,41,14	263	263	9.54236e-08	1.29958e-06	0.439,0.386,0.608	0.511,0.481,0.767	-0.109
ENSDARG00000097057	fxyd6l	16	-	24608164	24608188	24611040	24611097	24607748	24607772	24612671	24612899	189164154	82,60,76	279289295	72,75,69	206	173	1.09953e-16	2.57758e-15	0.659,0.697,0.63	0.765,0.764,0.782	-0.108
ENSDARG00000030153	gnptab	4	+	17695191	17695290	17696238	17696406	17695033	17695119	17701842	17701933	19,23,45	91105114	38,29,45	100,82,72	248	317	2.478e-11	4.12039e-10	0.211,0.219,0.335	0.327,0.311,0.444	-0.106
ENSDARG00000020822	ift22	5	-	30703070	30703160	30703963	30704046	30702778	30702981	30704125	30704390	12,16,13	21,20,22	25,17,31	19,27,26	232	239	4.21701e-07	5.33657e-06	0.371,0.452,0.378	0.575,0.393,0.551	-0.106
ENSDARG00000094709	arl8	7	-	41720263	41720411	41722010	41722071	41718506	41718590	41726120	41726657	34,49,60	112131156	98,65,54	120120149	210	297	4.72332e-16	1.05537e-14	0.3,0.346,0.352	0.536,0.434,0.339	-0.104
ENSDARG00000102291	eef1da	2	+	51014523	51014595	51025127	51025193	51009303	51009424	51025650	51025738	225226253	811890757	301269310	624552625	221	215	1.06704e-12	1.95624e-11	0.213,0.198,0.245	0.319,0.322,0.325	-0.103
ENSDARG00000099786	actn4	15	+	43473844	43473930	43474309	43474395	43469141	43469223	43480453	43480546	152368241	48133166	228180320	195127167	235	235	4.32867e-17	1.03167e-15	0.76,0.735,0.592	0.539,0.586,0.657	0.102
ENSDARG00000076348	mylk3	7	-	41825618	41825771	41829047	41829176	41822327	41822463	41832623	41832694	34,51,39	50,40,46	36,27,22	39,62,43	278	302	2.25468e-09	3.35853e-08	0.425,0.581,0.479	0.501,0.321,0.357	0.102
ENSDARG00000015947	matn4	6	+	52822384	52822507	52825272	52825395	52818014	52818137	52827010	52827133	48,85,88	308398377	26,29,18	370365340	272	272	6.8547e-06	7.37009e-05	0.135,0.176,0.189	0.066,0.074,0.05	0.103
ENSDARG00000020123	coq8a	20	+	38503526	38503620	38508365	38508507	38500371	38500453	38511847	38511955	83120119	134123143	72,87,80	148153163	243	291	8.53635e-07	1.06148e-05	0.426,0.539,0.499	0.368,0.405,0.37	0.107
ENSDARG00000062699	nkain4	23	-	14320295	14320493	14352531	14352669	14299000	14299061	14403664	14403939	19,75,43	24,39,45	58,42,52	79,52,81	287	347	1.97524e-06	2.33437e-05	0.489,0.699,0.536	0.47,0.494,0.437	0.108
ENSDARG00000078497	timeless	11	+	3246580	3246654	3248815	3248886	3246449	3246492	3249013	3249117	39,25,36	31,34,33	29,24,29	43,40,45	223	220	4.51941e-11	7.26153e-10	0.554,0.42,0.518	0.4,0.372,0.389	0.11
ENSDARG00000039302	terfa	4	+	77995625	77995712	77995933	77996041	77994478	77994565	77996153	77996227	2,5,9	50,50,30	2,0,1	59,54,51	236	257	9.16461e-06	9.63631e-05	0.042,0.098,0.246	0.036,0.0,0.021	0.11
ENSDARG00000062148	si:dkey-100n23.3	9	-	30236013	30236530	30238894	30238998	30233107	30233396	30240975	30241071	17,11,22	46,83,88	21,3,22	93,93,101	253	666	0.000293109	0.0024369	0.493,0.259,0.397	0.373,0.078,0.364	0.111
ENSDARG00000069498	phkg1b	21	-	25679312	25679476	25680993	25681059	25679118	25679209	25684795	25684850	39,67,47	62,58,61	38,39,54	66,86,100	215	313	4.69943e-18	1.26796e-16	0.478,0.627,0.529	0.456,0.398,0.44	0.113
ENSDARG00000057986	ints8	19	-	17882352	17882557	17908963	17909074	17864834	17864956	17916779	17916910	29,17,47	55,39,60	53,56,26	152102131	260	354	4.2057e-20	1.27961e-18	0.418,0.372,0.516	0.322,0.428,0.213	0.114
ENSDARG00000003797	asb2a.1	20	-	27306480	27306650	27308416	27308536	27306242	27306398	27310065	27310366	17,28,21	53,85,68	10,24,13	102,81,113	269	319	2.80051e-12	4.94411e-11	0.276,0.281,0.268	0.104,0.26,0.12	0.114
ENSDARG00000103109	chl1b	6	+	44964059	44964134	44967689	44967797	44961444	44961621	44970511	44970643	5,15,2	5,4,3	9,6,8	7,11,11	224	257	5.16463e-05	0.000495666	0.534,0.811,0.433	0.596,0.385,0.455	0.114
ENSDARG00000099730	pkma	18	+	944373	944540	946439	946606	939322	939475	948775	948957	208181204	86,70,68	258242173	142126154	316	316	5.51588e-33	3.03373e-31	0.707,0.721,0.75	0.645,0.658,0.529	0.115
ENSDARG00000010085	p4ha2	21	-	43103366	43103432	43106868	43106922	43100224	43100293	43109531	43109631	67,74,67	48,47,56	55,46,49	57,46,73	203	215	1.73926e-17	4.3634e-16	0.597,0.625,0.559	0.505,0.514,0.416	0.115
ENSDARG00000103109	chl1b	6	+	44963538	44963568	44969995	44970157	44961444	44961621	44970511	44970643	2,1,4	13,11,9	2,3,0	9,28,13	179	311	5.88673e-05	0.000561202	0.211,0.136,0.436	0.279,0.157,0.0	0.116
ENSDARG00000015947	matn4	6	+	52822384	52822507	52824892	52825015	52818014	52818137	52825272	52825395	53,100,95	138197176	51,45,52	169193223	272	272	5.26644e-45	4.18389e-43	0.277,0.337,0.351	0.232,0.189,0.189	0.118
ENSDARG00000063385	cenpe	1	+	273806	274079	277588	277861	273578	273724	278219	278432	25,113,56	3,45,23	29,34,56	26,11,28	422	422	2.05908e-05	0.000208828	0.893,0.715,0.709	0.527,0.756,0.667	0.122
ENSDARG00000016156	fam53b	12	+	46915319	46915485	46919812	46919867	46883784	46883888	46930386	46931045	71,98,112	52,36,57	103,65,97	66,86,73	315	204	4.98623e-24	1.7391e-22	0.469,0.638,0.56	0.503,0.329,0.463	0.124
ENSDARG00000071082	p4ha1b	17	-	20151704	20151775	20154836	20154907	20149793	20149893	20156681	20156858	3,9,8	3,6,27	4,9,2	4,13,39	220	220	1.22994e-09	1.85139e-08	0.5,0.6,0.229	0.5,0.409,0.049	0.124
ENSDARG00000020871	ptprz1b	4	+	4905488	4905965	4908405	4908550	4902111	4902607	4908734	4908826	17,45,27	36,107,83	16,3,5	111,92,89	626	294	1.93453e-05	0.00019902	0.182,0.165,0.133	0.063,0.015,0.026	0.125
ENSDARG00000015566	dnmt3ab	17	-	36970662	36971013	36992174	36992321	36967814	36967973	36992761	36992808	0,8,3	15,20,47	3,0,1	50,35,50	296	500	0.000258816	0.00220302	0.0,0.403,0.097	0.092,0.0,0.033	0.125
ENSDARG00000100136	dcp1a	8	+	53393522	53393930	53396813	53396867	53391973	53392057	53397504	53397687	57,75,49	9,4,6	96,91,36	21,8,13	557	203	5.97693e-06	6.52444e-05	0.698,0.872,0.749	0.625,0.806,0.502	0.129
ENSDARG00000036687	bcl9	1	+	47335037	47335192	47366415	47366493	47331643	47331978	47391138	47391542	2,36,17	1,13,7	29,9,11	18,13,5	304	227	5.39536e-13	1.01518e-11	0.599,0.674,0.645	0.546,0.341,0.622	0.136
ENSDARG00000100359	AREL1	17	+	49492237	49492406	49496020	49496241	49484639	49485514	49498821	49498893	26,60,27	8,38,16	16,32,35	29,19,23	318	370	3.21241e-08	4.45995e-07	0.791,0.648,0.663	0.391,0.662,0.639	0.137
ENSDARG00000068457	tnnt3b	7	+	39447952	39448120	39451836	39451855	39446373	39446384	39452008	39452054	197222152111	382543914329	730393473	439335043943	317	168	1.74274e-91	3.11514e-89	0.215,0.211,0.205	0.081,0.056,0.06	0.145
ENSDARG00000058630	zgc:162472	21	-	11344919	11344956	11345147	11345279	11342909	11343002	11349546	11349919	9,13,20	1,3,4	11,17,7	3,7,3	281	186	1.76456e-07	2.31497e-06	0.856,0.741,0.768	0.708,0.616,0.607	0.145
ENSDARG00000104222	inppl1a	15	-	47461281	47461458	47462116	47462230	47458341	47458497	47462292	47462382	31,62,53	31,70,53	44,31,41	88,72,60	263	326	8.39419e-09	1.22487e-07	0.553,0.523,0.553	0.383,0.348,0.459	0.146
ENSDARG00000032431	mpv17	20	+	38714232	38714265	38714340	38714393	38702627	38702723	38716317	38716529	17,9,10	5,1,5	11,21,25	10,14,8	182	202	0.00657679	0.0454339	0.791,0.909,0.689	0.55,0.625,0.776	0.146
ENSDARG00000056184	dvl2	7	+	20285806	20285874	20287903	20288026	20284278	20284355	20288099	20288231	6,17,10	8,13,20	17,11,2	28,15,15	217	272	0.00486896	0.0346399	0.485,0.621,0.385	0.432,0.479,0.143	0.146
ENSDARG00000055093	cdh27	11	-	7020941	7021073	7025897	7026467	7020503	7020686	7029728	7030047	12,31,20	2,18,11	11,16,17	16,9,8	719	281	6.08833e-05	0.000576577	0.701,0.402,0.415	0.212,0.41,0.454	0.147
ENSDARG00000002167	cacnb1	3	-	16176853	16176882	16180697	16180843	16172032	16172113	16183714	16183782	3,24,12	0,2,4	9,3,10	11,0,2	295	178	6.8128e-06	7.37009e-05	1.0,0.879,0.644	0.331,1.0,0.751	0.147
ENSDARG00000001829	zgc:112982	24	-	24115236	24115761	24115868	24115912	24114174	24114861	24118192	24118451	6,10,5	26,92,64	0,5,10	103,56,108	193	674	1.14555e-11	1.95016e-10	0.446,0.275,0.214	0.0,0.238,0.244	0.151
ENSDARG00000014727	acox1	6	+	23124148	23124309	23125490	23125651	23123267	23123427	23126547	23126655	15,41,30	45,37,47	20,35,28	100,91,83	310	310	3.54215e-44	2.66593e-42	0.25,0.526,0.39	0.167,0.278,0.252	0.156
ENSDARG00000079067	mms19	12	+	2810896	2810966	2813706	2813835	2810067	2810142	2815782	2815844	0,19,10	4,7,23	13,0,9	30,10,26	219	278	2.8217e-14	5.76433e-13	0.0,0.775,0.356	0.355,0.0,0.305	0.157
ENSDARG00000032614	msi2b	15	-	30435624	30435779	30450875	30451055	30429247	30429324	30467519	30467642	7,8,5	10,9,13	7,4,5	26,20,12	329	304	2.29362e-14	4.75344e-13	0.393,0.451,0.262	0.199,0.156,0.278	0.158
ENSDARG00000029751	wbp1lb	1	+	31686486	31686589	31690003	31690165	31674296	31674563	31698948	31699955	11,26,30	8,63,30	16,10,14	23,40,34	252	311	0.00071858	0.00558462	0.629,0.337,0.552	0.462,0.236,0.337	0.161
ENSDARG00000055350	sun1	3	+	13233413	13233521	13235789	13235897	13233129	13233207	13239229	13239328	3,18,16	5,48,41	4,8,4	47,20,54	257	257	9.16668e-10	1.4095e-08	0.375,0.273,0.281	0.078,0.286,0.069	0.165
ENSDARG00000099802	pnp5b	2	-	58191330	58191434	58193212	58193382	58187826	58188002	58201100	58201173	6,26,14	6,10,10	21,6,9	12,16,15	319	253	0.000210945	0.0018063	0.442,0.673,0.526	0.581,0.229,0.322	0.17
ENSDARG00000025302	dixdc1a	15	+	18146909	18146999	18148625	18148697	18146711	18146765	18148775	18148937	28,26,26	7,21,20	20,15,21	16,22,26	239	221	1.25732e-19	3.63823e-18	0.787,0.534,0.546	0.536,0.387,0.428	0.172
ENSDARG00000073738	dennd2c	8	-	11041314	11041455	11041549	11041627	11038966	11039115	11043398	11043468	2,7,1	5,11,20	2,0,3	22,14,14	227	290	2.06114e-16	4.67846e-15	0.338,0.448,0.06	0.104,0.0,0.215	0.176
ENSDARG00000020594	txlnba	20	-	36854713	36854788	36854853	36854928	36852729	36852822	36856692	36856812	138240243	40,61,36	132110125	85,62,63	224	224	1.15051e-73	1.49567e-71	0.775,0.797,0.871	0.608,0.64,0.665	0.177
ENSDARG00000099430	atg16l1	15	+	45621696	45621768	45625517	45625638	45618441	45618512	45627201	45627307	12,17,23	19,35,46	7,11,16	56,43,49	221	270	1.94983e-32	9.95807e-31	0.436,0.372,0.379	0.132,0.238,0.285	0.177
ENSDARG00000017636	rnf167	5	-	68040331	68040412	68042194	68042288	68037628	68038062	68044673	68044779	14,20,8	5,23,10	8,16,14	21,19,23	243	230	7.28113e-13	1.35221e-11	0.726,0.451,0.431	0.265,0.444,0.366	0.178
ENSDARG00000101059	dhx36	18	+	31765264	31765382	31766590	31766689	31757167	31757311	31774983	31775157	34,27,30	11,21,9	35,21,29	25,31,22	267	248	2.17814e-28	9.73355e-27	0.742,0.544,0.756	0.565,0.386,0.55	0.18
ENSDARG00000029874	khk	17	+	12412407	12412542	12412808	12412943	12408719	12408836	12415466	12415539	9,6,3	5,21,16	8,0,1	11,12,17	284	284	1.1815e-08	1.68954e-07	0.643,0.222,0.158	0.421,0.0,0.056	0.182
ENSDARG00000040076	pycard	16	-	41987233	41987257	41989525	41989552	41986815	41986842	41990100	41990421	101131140	120,103,54	78116116	171144155	176	173	1.85585e-16	4.28044e-15	0.453,0.556,0.718	0.31,0.442,0.424	0.184
ENSDARG00000008548	arhgap12a	2	+	43779457	43779541	43782764	43782830	43779189	43779318	43783956	43784018	8,2,4	9,35,17	3,1,1	35,25,48	233	215	3.04535e-05	0.000296248	0.451,0.05,0.178	0.073,0.036,0.019	0.184
ENSDARG00000068457	tnnt3b	7	+	39447135	39447147	39450966	39450984	39446373	39446384	39451836	39451855	225037713654	420544549	59833336199	630520589	161	167	0.00491235	0.0347756	0.847,0.878,0.873	0.908,0.869,0.26	0.187
ENSDARG00000068457	tnnt3b	7	+	39447952	39448120	39450966	39450984	39446373	39446384	39451238	39451259	200222512153	47,77,78	731401475	86,95,80	317	167	8.18473e-130	2.34083e-127	0.957,0.939,0.936	0.817,0.69,0.758	0.189
ENSDARG00000098209	si:ch211-199b20.3	14	-	48773399	48773556	48775053	48775185	48772079	48772164	48775610	48775697	4,7,7	4,5,7	7,5,7	16,6,21	281	306	6.15366e-21	1.99994e-19	0.521,0.604,0.521	0.323,0.476,0.266	0.194
ENSDARG00000079905	mark2a	21	-	27208084	27208120	27211459	27211486	27204764	27205200	27213086	27213347	14,25,11	20,10,25	7,8,13	21,23,25	176	185	0.000190954	0.00165493	0.424,0.724,0.316	0.259,0.268,0.353	0.195
ENSDARG00000021720	col7a1	6	-	40193307	40193403	40193742	40193751	40189367	40189499	40195292	40195341	27,28,24	75,93,97	24,0,12	130,83,114	158	245	1.04658e-05	0.000109241	0.358,0.318,0.277	0.223,0.0,0.14	0.197
ENSDARG00000068916	ppp1r35	20	-	54518046	54518143	54520086	54520238	54515471	54515669	54522541	54522660	21,14,13	5,9,12	32,27,3	16,25,18	301	246	4.60107e-13	8.7727e-12	0.774,0.56,0.47	0.62,0.469,0.12	0.198
ENSDARG00000062972	hip1	15	-	16957400	16957595	16962453	16962555	16954574	16954722	16962666	16962783	8,5,0	7,5,8	7,1,0	9,22,9	251	344	0.00305762	0.0220828	0.61,0.578,0.0	0.516,0.059,0.0	0.204
ENSDARG00000061093	phldb1a	5	-	30445948	30446068	30449096	30449216	30443109	30443253	30449937	30450024	8,15,6	3,7,3	12,11,15	10,14,18	269	269	1.29771e-25	4.8835e-24	0.727,0.682,0.667	0.545,0.44,0.455	0.212
ENSDARG00000042833	rffl	15	-	4567888	4568077	4578884	4578950	4560138	4560522	4580542	4580763	16,9,15	25,40,19	4,12,12	46,39,67	215	338	2.08965e-14	4.39441e-13	0.502,0.261,0.554	0.12,0.326,0.22	0.217
ENSDARG00000056892	mpp6a	16	-	21475122	21475224	21481110	21481182	21465397	21465516	21489416	21489641	1,17,7	1,3,7	3,3,13	5,11,10	221	251	1.47499e-31	7.27321e-30	0.532,0.866,0.532	0.405,0.236,0.596	0.231
ENSDARG00000062209	mrps5	17	-	22110462	22110525	22111330	22111388	22109524	22109661	22111603	22111650	35,10,26	2,0,11	8,8,25	4,9,6	207	212	1.26816e-06	1.51123e-05	0.947,1.0,0.708	0.672,0.477,0.81	0.232
ENSDARG00000076001	pip5k1ca	22	-	17544051	17544141	17550588	17550745	17543963	17543966	17552481	17552586	18,29,12	5,1,3	27,7,10	10,10,3	306	239	1.08606e-41	7.39553e-40	0.738,0.958,0.758	0.678,0.353,0.722	0.234
ENSDARG00000103813	CABZ01078449.1	13	-	46666324	46666453	46674775	46674904	46648853	46648886	46686884	46687097	37,24,36	21,8,32	19,15,10	29,46,11	278	278	1.82045e-21	6.05406e-20	0.638,0.75,0.529	0.396,0.246,0.476	0.266
ENSDARG00000079555	ccdc85cb	20	-	5176404	5176443	5181839	5181919	5168715	5168817	5228082	5229157	15,26,7	0,0,0	19,7,4	7,7,0	229	188	3.8083e-06	4.28808e-05	1.0,1.0,1.0	0.69,0.451,1.0	0.286
ENSDARG00000087742	map4k3a	11	-	30379454	30379572	30382514	30382575	30379312	30379371	30389179	30389259	7,3,7	2,17,9	0,4,6	11,11,23	210	267	2.96585e-05	0.00029049	0.817,0.183,0.497	0.0,0.316,0.249	0.311
ENSDARG00000102279	zmiz1b	12	+	48789677	48789859	48790737	48790933	48788980	48789092	48791433	48791607	5,8,7	4,1,7	10,7,2	20,6,19	331	345	1.22719e-41	7.97673e-40	0.566,0.893,0.51	0.343,0.549,0.099	0.326
ENSDARG00000086302	proser1	10	-	24658918	24658987	24659057	24659123	24658728	24658823	24659300	24659345	17,19,17	7,17,14	9,5,4	16,13,27	215	218	3.39554e-12	5.92148e-11	0.711,0.531,0.552	0.363,0.281,0.131	0.34
ENSDARG00000068457	tnnt3b	7	+	39447952	39448120	39450966	39450984	39446373	39446384	39451836	39451855	208223562258	420544549	800494538	630520589	317	167	0	0	0.723,0.695,0.684	0.401,0.334,0.325	0.347
ENSDARG00000068457	tnnt3b	7	+	39446373	39446384	39447952	39448120	39446246	39446266	39451836	39451855	958828677	704737831	6,4,4	799486525	160	317	0	0	0.729,0.69,0.617	0.015,0.016,0.015	0.663
ENSDARG00000068457	tnnt3b	7	+	39446373	39446384	39447135	39447147	39446226	39446266	39451836	39451855	958828677	151302232	6,4,4	405235196	160	161	0	0	0.865,0.734,0.746	0.015,0.017,0.02	0.764
ENSDARG00000068457	tnnt3b	7	+	39446373	39446384	39447135	39447147	39446226	39446266	39447952	39448120	137616311419	136121153	7,12,17	311135114	160	161	1.324e-227	4.73329e-225	0.911,0.931,0.903	0.022,0.082,0.13	0.837

## Sheet: MutantvsSibling_sign_A5SS
GeneID	geneSymbol	chr	strand	longExonStart_0base	longExonEnd	shortES	shortEE	flankingES	flankingEE	IC_SAMPLE_1	SC_SAMPLE_1	IC_SAMPLE_2	SC_SAMPLE_2	IncFormLen	SkipFormLen	PValue	FDR	IncLevel1	IncLevel2	IncLevelDifference
ENSDARG00000079886	otulinb	2	+	31942741	31942917	31942741	31942785	31943036	31943228	18,36,11	0,0,0	25,5,23	2,13,12	281	149	7.23193e-16	1.10504e-14	1.0,1.0,1.0	0.869,0.169,0.504	0.486
ENSDARG00000099849	ebf3a	14	+	35167670	35167818	35167670	35167812	35184610	35184741	2,11,2	0,12,14	6,1,0	29,21,19	155	149	0.000472195	0.00243755	1.0,0.468,0.121	0.166,0.044,0.0	0.46
ENSDARG00000003680	runx1t1	19	+	33774499	33774600	33774499	33774591	33775636	33775838	4,23,10	3,12,1	9,7,3	9,10,20	158	149	2.25734e-33	5.86283e-32	0.557,0.644,0.904	0.485,0.398,0.124	0.366
ENSDARG00000040001	fryl	20	+	23392941	23393142	23392941	23393103	23395263	23395446	36,67,82	1,16,26	46,35,54	41,35,32	188	149	9.05432e-24	1.92153e-22	0.966,0.768,0.714	0.471,0.442,0.572	0.321
ENSDARG00000097478	qkia	17	+	27803365	27803788	27803365	27803665	27806077	27806152	149158177	28,40,52	170145159	152,127,92	272	149	3.71191e-130	7.08975e-128	0.745,0.684,0.651	0.38,0.385,0.486	0.276
ENSDARG00000098317	dync1li1	19	-	19006096	19006217	19006126	19006217	19004196	19004328	61,86,103	5,12,8	55,60,71	35,30,24	179	149	5.38418e-09	5.23302e-08	0.91,0.856,0.915	0.567,0.625,0.711	0.259
ENSDARG00000057782	baz2ba	6	+	11991619	11991921	11991619	11991816	11994666	11994799	96116131	17,15,1	117,86,79	59,28,28	254	149	1.59947e-15	2.35e-14	0.768,0.819,0.987	0.538,0.643,0.623	0.257
ENSDARG00000014569	hnrnpr	19	-	81303	81477	81321	81477	80860	80979	42117104	20,32,31	76,37,31	79,32,37	167	149	5.47961e-09	5.23302e-08	0.652,0.765,0.75	0.462,0.508,0.428	0.256
ENSDARG00000036144	tssc4	7	+	32898090	32898194	32898090	32898177	32898401	32898420	45,19,60	31,22,21	29,18,35	50,38,66	166	149	1.50126e-06	1.17037e-05	0.566,0.437,0.719	0.342,0.298,0.322	0.253
ENSDARG00000070187	dyrk1b	16	-	42080997	42081159	42081018	42081159	42075984	42076288	30,26,44	15,24,28	25,17,23	38,35,34	170	149	4.1728e-58	1.77112e-56	0.637,0.487,0.579	0.366,0.299,0.372	0.222
ENSDARG00000007135	cnot3a	16	-	32119449	32120380	32119470	32120380	32117498	32117604	36,66,31	54,41,56	19,25,34	74,88,84	170	149	6.57183e-08	5.83823e-07	0.369,0.585,0.327	0.184,0.199,0.262	0.212
ENSDARG00000099021	setdb1b	16	-	21901010	21901250	21901058	21901250	21900241	21900406	132125164	6,12,15	144123124	64,46,25	197	149	1.20773e-41	4.61353e-40	0.943,0.887,0.892	0.63,0.669,0.79	0.211
ENSDARG00000022280	brd2a	19	+	7163453	7163687	7163453	7163675	7163791	7164054	16,30,33	23,19,9	53,35,58	72,60,91	161	149	1.51554e-08	1.41204e-07	0.392,0.594,0.772	0.405,0.351,0.371	0.21
ENSDARG00000059826	crtac1a	1	-	54936344	54936544	54936398	54936544	54936218	54936261	51,46,47	65,41,94	19,7,25	46,64,82	203	149	5.44268e-11	6.30031e-10	0.365,0.452,0.268	0.233,0.074,0.183	0.198
ENSDARG00000030116	susd6	20	-	28897442	28897646	28897454	28897646	28897088	28897283	10,13,16	19,42,34	5,7,6	62,48,50	161	149	6.98358e-15	9.88047e-14	0.328,0.223,0.303	0.069,0.119,0.1	0.189
ENSDARG00000007863	tra2a	19	+	20178653	20178977	20178653	20178964	20179308	20179442	21,20,28	1,7,14	10,12,17	9,11,4	162	149	0.0014244	0.00688759	0.951,0.724,0.648	0.505,0.501,0.796	0.174
ENSDARG00000029556	kansl3	8	-	51320498	51320684	51320525	51320684	51319076	51319233	53,85,44	6,24,22	92,74,46	38,45,37	176	149	1.02456e-34	3.01064e-33	0.882,0.75,0.629	0.672,0.582,0.513	0.165
ENSDARG00000000018	nrf1	4	-	15093366	15093554	15093396	15093554	15090664	15090789	14,50,38	67,50,69	30,23,16	113,108,78	179	149	1.18379e-21	2.26103e-20	0.148,0.454,0.314	0.181,0.151,0.146	0.146
ENSDARG00000078675	dock7	6	+	32373569	32373721	32373569	32373709	32375568	32375738	15,29,33	0,2,2	40,35,22	6,2,12	161	149	0.0100486	0.0436203	1.0,0.931,0.939	0.861,0.942,0.629	0.146
ENSDARG00000008287	fam114a1	1	-	18584081	18584247	18584120	18584247	18581371	18581457	4,21,19	23,45,27	5,13,5	48,53,40	188	149	0.00852107	0.0382947	0.121,0.27,0.358	0.076,0.163,0.09	0.14
ENSDARG00000017741	g3bp1	14	-	25928114	25928256	25928138	25928256	25927773	25927902	330355393	374316376	290223215	481409394	173	149	5.6833e-81	5.42755e-79	0.432,0.492,0.474	0.342,0.32,0.32	0.139
ENSDARG00000071015	pbxip1a	19	+	7553363	7553458	7553363	7553440	7557394	7558016	58,79,84	37,68,76	70,54,49	64,98,76	167	149	5.42579e-26	1.21921e-24	0.583,0.509,0.497	0.494,0.33,0.365	0.133
ENSDARG00000060751	taok3a	5	-	15394203	15394410	15394224	15394410	15387370	15387505	14,5,10	3,11,0	4,5,7	0,11,9	170	149	0.00112742	0.00552146	0.804,0.285,1.0	1.0,0.285,0.405	0.133
ENSDARG00000096667	hemgn	1	+	26668959	26669050	26668959	26669038	26669206	26669529	30,35,29	21,31,21	57,41,53	76,49,74	161	149	1.25331e-16	2.17619e-15	0.569,0.511,0.561	0.41,0.436,0.399	0.132
ENSDARG00000077361	bptf	3	-	25400576	25400697	25400657	25400697	25400104	25400345	38,31,45	2,11,5	37,33,22	12,9,7	230	149	1.40181e-10	1.52998e-09	0.925,0.646,0.854	0.666,0.704,0.671	0.128
ENSDARG00000041689	usf1	15	+	21253370	21253516	21253370	21253486	21254797	21254911	31,48,58	27,30,45	55,47,41	54,64,59	179	149	0.00886517	0.0389252	0.489,0.571,0.518	0.459,0.379,0.366	0.125
ENSDARG00000034852	nt5c2l1	10	-	17466717	17466876	17466774	17466876	17464876	17464943	16,17,25	70,94,76	3,2,7	112,69,126	206	149	6.27266e-79	3.99359e-77	0.142,0.116,0.192	0.019,0.021,0.039	0.124
ENSDARG00000060929	rnf220a	2	+	33193773	33193895	33193773	33193817	33194554	33194681	45,79,61	25,22,28	67,43,41	47,24,30	227	149	1.45076e-14	1.911e-13	0.542,0.702,0.588	0.483,0.54,0.473	0.112
ENSDARG00000033451	fam173b	2	+	30481517	30481665	30481517	30481655	30482563	30482614	18,12,3	64,35,75	6,0,1	38,61,40	159	149	0.00871323	0.0387029	0.209,0.243,0.036	0.129,0.0,0.023	0.112
ENSDARG00000032324	epb41l5	9	-	28909415	28909506	28909436	28909506	28906531	28906701	35,47,50	1,6,2	73,34,63	13,8,8	170	149	0.00499671	0.0235647	0.968,0.873,0.956	0.831,0.788,0.873	0.102
ENSDARG00000062052	casp2	16	-	17555556	17555754	17555562	17555754	17555346	17555456	6,5,8	10,12,13	13,7,22	16,25,8	155	149	8.44704e-06	6.08824e-05	0.366,0.286,0.372	0.439,0.212,0.726	-0.118
ENSDARG00000056318	kansl2	23	+	24600493	24600746	24600493	24600700	24600835	24601014	28,49,48	4,10,11	36,56,19	6,2,0	195	149	1.63569e-22	3.28861e-21	0.842,0.789,0.769	0.821,0.955,1.0	-0.125
ENSDARG00000070019	taf15	15	-	1841296	1841369	1841353	1841369	1839978	1840084	345613533	78,98,85	1084789988	67,41,55	206	149	6.57115e-156	2.51018e-153	0.762,0.819,0.819	0.921,0.933,0.929	-0.128
ENSDARG00000101323	trnau1apa	19	-	13932573	13932843	13932745	13932843	13932420	13932470	33,56,58	4,8,1	58,77,78	1,0,2	321	149	2.78122e-37	8.85355e-36	0.793,0.765,0.964	0.964,1.0,0.948	-0.13
ENSDARG00000004692	nabp1a	9	-	24215988	24216049	24216006	24216049	24214659	24215388	12,5,2	4,0,11	6,71,8	0,2,17	167	149	1.45621e-16	2.41857e-15	0.728,1.0,0.14	1.0,0.969,0.296	-0.132
ENSDARG00000056475	trnau1apb	2	-	24314665	24315083	24314983	24315083	24314488	24314541	288337249	442385467	261306297	217205166	467	149	1.6683e-07	1.35594e-06	0.172,0.218,0.145	0.277,0.323,0.363	-0.143
ENSDARG00000061742	clasrp	18	+	36625489	36625533	36625489	36625529	36627236	36627297	0,0,0	28,14,14	9,5,0	19,28,10	153	149	0.00380859	0.018186	0.0,0.0,0.0	0.316,0.148,0.0	-0.155
ENSDARG00000070019	taf15	15	-	1841317	1841369	1841353	1841369	1839978	1840084	72192151	78,98,85	196129203	67,41,55	185	149	5.0485e-11	6.02665e-10	0.426,0.612,0.589	0.702,0.717,0.748	-0.18
ENSDARG00000059809	caska	9	-	33416464	33416643	33416467	33416643	33411367	33411490	4,17,10	10,17,16	12,11,14	4,15,12	152	149	1.47435e-07	1.22435e-06	0.282,0.495,0.38	0.746,0.418,0.534	-0.18
ENSDARG00000074758	csde1	8	-	22532923	22533090	22532980	22533090	22532318	22532405	154348317	197441374	438430401	263222264	206	149	1.5441e-40	5.36224e-39	0.361,0.363,0.38	0.546,0.584,0.524	-0.183
ENSDARG00000005315	celf1	7	-	38552223	38552358	38552226	38552358	38551338	38551418	39,97,95	89148108	105,82,122	64,66,74	152	149	1.87703e-05	0.000128041	0.3,0.391,0.463	0.617,0.549,0.618	-0.21
ENSDARG00000077119	naxd	9	+	8899615	8900065	8899615	8900053	8903495	8903634	9,9,15	12,12,3	13,22,22	4,11,3	161	149	2.63933e-10	2.72493e-09	0.41,0.41,0.822	0.75,0.649,0.872	-0.21
ENSDARG00000102153	nrp1a	24	-	1176991	1177102	1177012	1177102	1173800	1173848	15,13,17	18,35,43	25,13,36	21,15,17	170	149	0.000194787	0.00111058	0.422,0.246,0.257	0.511,0.432,0.65	-0.223
ENSDARG00000006200	eif4g1a	2	+	16814699	16814799	16814699	16814790	16818892	16819041	3,26,0	9,20,24	11,12,14	8,7,27	158	149	6.94106e-05	0.000420871	0.239,0.551,0.0	0.565,0.618,0.328	-0.24
ENSDARG00000044182	stau1	6	+	46436395	46436576	46436395	46436540	46439999	46440150	30,32,9	11,19,5	9,14,35	0,2,0	185	149	2.60082e-106	3.31172e-104	0.687,0.576,0.592	1.0,0.849,1.0	-0.331
ENSDARG00000011613	rbm39a	11	+	24341933	24342653	24341933	24342116	24342753	24342807	676970940	224246217	658738761	29,50,41	686	149	7.29165e-70	3.97916e-68	0.396,0.461,0.485	0.831,0.762,0.801	-0.351
ENSDARG00000027016	gbf1	13	+	7733764	7733967	7733764	7733955	7736960	7737111	5,12,23	4,22,15	18,13,14	7,1,1	161	149	7.88715e-05	0.000470764	0.536,0.335,0.587	0.704,0.923,0.928	-0.366

## Sheet: MutantvsSibling_sign_A3SS
GeneID	geneSymbol	chr	strand	longExonStart_0base	longExonEnd	shortES	shortEE	flankingES	flankingEE	IC_SAMPLE_1	SC_SAMPLE_1	IC_SAMPLE_2	SC_SAMPLE_2	IncFormLen	SkipFormLen	PValue	FDR	IncLevel1	IncLevel2	IncLevelDifference
ENSDARG00000069324	vps53	15	-	25121491	25121590	25121491	25121587	25124408	25124550	8,8,16	2,1,0	6,4,19	8,6,14	152	149	1.3033e-135	2.8412e-133	0.797,0.887,1.0	0.424,0.395,0.571	0.431
ENSDARG00000058660	ilf3a	6	-	8375019	8375210	8375019	8375207	8376617	8376698	21,26,28	3,10,3	9,9,24	6,6,36	152	149	1.39822e-13	2.3447e-12	0.873,0.718,0.901	0.595,0.595,0.395	0.302
ENSDARG00000101458	r3hdm1	22	+	12366515	12367055	12366873	12367055	12361488	12361706	19,9,17	0,10,5	29,10,11	10,14,9	507	149	5.98264e-11	8.69477e-10	1.0,0.209,0.5	0.46,0.173,0.264	0.271
ENSDARG00000078105	depdc5	10	-	17196701	17196885	17196701	17196858	17200252	17200306	8,10,15	3,1,10	27,1,25	18,15,6	176	149	1.53829e-10	2.18704e-09	0.693,0.894,0.559	0.559,0.053,0.779	0.252
ENSDARG00000004930	lmo7a	9	-	21914142	21914318	21914142	21914243	21915313	21915475	5,27,10	8,24,6	0,0,17	5,22,11	224	149	0.00118137	0.0081328	0.294,0.428,0.526	0.0,0.0,0.507	0.247
ENSDARG00000000729	daxx	19	-	7029674	7029975	7029674	7029920	7031302	7031371	12,19,23	12,12,4	18,9,11	21,21,11	204	149	0.00623453	0.0375736	0.422,0.536,0.808	0.385,0.238,0.422	0.24
ENSDARG00000041072	mier1a	6	-	34829143	34829271	34829143	34829190	34831106	34831201	33,25,35	19,23,25	16,22,17	38,31,31	230	149	4.90683e-56	4.58438e-54	0.529,0.413,0.476	0.214,0.315,0.262	0.209
ENSDARG00000013379	ppp6r3	25	-	10612774	10612854	10612774	10612821	10613069	10613156	57,86,77	32,23,38	81,56,51	65,48,73	182	149	0.000103991	0.000860884	0.593,0.754,0.624	0.505,0.489,0.364	0.204
ENSDARG00000004979	elovl5	13	+	2398771	2398912	2398847	2398912	2394533	2394662	6,7,1	10,6,19	0,0,3	17,10,11	225	149	1.65631e-40	9.02688e-39	0.284,0.436,0.034	0.0,0.0,0.153	0.2
ENSDARG00000012397	eya4	23	-	31470414	31470564	31470414	31470558	31471185	31471328	10,5,14	22,15,34	3,2,5	25,21,31	155	149	0.000915943	0.00637813	0.304,0.243,0.284	0.103,0.084,0.134	0.17
ENSDARG00000053868	etv2	16	-	42012840	42012945	42012840	42012912	42013552	42013636	34,37,52	2,4,2	39,64,46	17,5,15	182	149	1.73781e-28	5.41203e-27	0.933,0.883,0.955	0.653,0.913,0.715	0.163
ENSDARG00000069074	cry1ba	8	+	21250052	21250219	21250055	21250219	21249478	21249550	39,17,44	25,17,20	14,41,24	20,36,42	152	149	6.0518e-30	1.97894e-28	0.605,0.495,0.683	0.407,0.528,0.359	0.163
ENSDARG00000102855	neo1a	7	+	54069776	54070009	54069833	54070009	54059731	54059827	18,31,11	36,36,56	13,10,12	61,65,101	206	149	6.19159e-05	0.000532803	0.266,0.384,0.124	0.134,0.1,0.079	0.154
ENSDARG00000053446	sub1a	10	+	8091667	8091764	8091694	8091764	8091143	8091252	257238244	488448477	115158168	646646586	176	149	1.97967e-16	3.69915e-15	0.308,0.31,0.302	0.131,0.172,0.195	0.141
ENSDARG00000041072	mier1a	6	-	34829143	34829271	34829143	34829187	34831106	34831201	35,25,35	45,27,58	16,22,17	42,50,65	233	149	7.27129e-31	2.79731e-29	0.332,0.372,0.278	0.196,0.22,0.143	0.141
ENSDARG00000059794	kdm6al	6	+	59871745	59872187	59872060	59872187	59871276	59871370	13,11,8	14,21,20	2,0,2	17,15,14	464	149	0.00129139	0.00879759	0.23,0.144,0.114	0.036,0.0,0.044	0.136
ENSDARG00000100244	ebf3a	12	+	42574914	42575112	42575022	42575112	42574114	42574303	79,83,81	5,6,10	120,128,74	19,23,22	257	149	5.01177e-30	1.72511e-28	0.902,0.889,0.824	0.785,0.763,0.661	0.135
ENSDARG00000068246	plcb3	7	-	60267904	60267965	60267904	60267962	60269106	60269187	16,23,13	11,19,25	17,5,8	11,13,33	152	149	0.00145592	0.00981623	0.588,0.543,0.338	0.602,0.274,0.192	0.134
ENSDARG00000086450	tdg.2	25	+	18956870	18957067	18956873	18957067	18955179	18955361	17,17,12	5,24,10	28,17,20	25,29,24	152	149	0.000916734	0.00637813	0.769,0.41,0.541	0.523,0.365,0.45	0.127
ENSDARG00000101291	txndc11	1	-	59310346	59310440	59310346	59310437	59310593	59310723	7,12,21	0,0,1	24,16,17	0,3,6	152	149	0.000106112	0.000867462	1.0,1.0,0.954	1.0,0.839,0.735	0.127
ENSDARG00000042637	tert	19	+	636787	636975	636851	636975	636378	636564	26,10,11	18,12,24	13,15,17	32,34,28	213	149	1.90592e-11	2.89878e-10	0.503,0.368,0.243	0.221,0.236,0.298	0.12
ENSDARG00000018898	zfand5a	5	+	25687051	25687154	25687054	25687154	25683824	25683983	35,28,52	101104120	28,26,13	140128137	152	149	2.42901e-33	9.92857e-32	0.254,0.209,0.298	0.164,0.166,0.085	0.115
ENSDARG00000005315	celf1	7	-	38548775	38548845	38548775	38548833	38550032	38550194	32,69,39	90131132	18,22,33	102149115	161	149	1.07542e-21	2.42526e-20	0.248,0.328,0.215	0.14,0.12,0.21	0.107
ENSDARG00000056831	gng2	13	+	12087500	12087647	12087534	12087647	12063318	12063400	154156150	47,36,69	236246226	52,53,26	183	149	5.32392e-24	1.51385e-22	0.727,0.779,0.639	0.787,0.791,0.876	-0.103
ENSDARG00000006192	gatad2ab	22	+	18373386	18373584	18373407	18373584	18373190	18373310	11,4,13	22,44,53	20,9,18	30,29,40	170	149	4.98657e-16	8.8141e-15	0.305,0.074,0.177	0.369,0.214,0.283	-0.103
ENSDARG00000074758	csde1	8	-	22529733	22529931	22529733	22529901	22530374	22530515	52,122,98	65411011035	251218232	836745855	179	149	4.00426e-09	5.03612e-08	0.062,0.084,0.073	0.2,0.196,0.184	-0.12
ENSDARG00000011613	rbm39a	11	+	24340387	24341851	24341801	24341851	24340153	24340219	55710611084	138192227	902662866	112,102,85	1563	149	0.000241513	0.001903	0.278,0.345,0.313	0.434,0.382,0.493	-0.124
ENSDARG00000077013	znf280d	7	+	52728859	52728910	52728862	52728910	52728498	52728729	5,8,13	25,53,41	6,10,19	28,39,16	152	149	4.77245e-11	7.09359e-10	0.164,0.129,0.237	0.174,0.201,0.538	-0.128
ENSDARG00000078186	tex2	3	-	55494277	55494388	55494277	55494382	55495080	55495201	6,21,8	0,3,8	12,11,9	0,3,0	155	149	0.00202354	0.0133677	1.0,0.871,0.49	1.0,0.779,1.0	-0.139
ENSDARG00000059327	gata2a	11	-	3853858	3854016	3853858	3854004	3857920	3858493	3,14,10	24,23,15	9,13,12	19,15,10	161	149	3.93318e-09	5.03612e-08	0.104,0.36,0.382	0.305,0.445,0.526	-0.143
ENSDARG00000001162	matr3l1.1	14	-	25075904	25077964	25075904	25075966	25078483	25078580	232411309	14,0,0	362195299	0,0,0	2147	149	0.00481811	0.0302985	0.535,1.0,1.0	1.0,1.0,1.0	-0.155
ENSDARG00000100366	si:dkey-102m7.3	14	+	14837669	14837744	14837684	14837744	14837335	14837389	20,6,11	71,63,66	30,17,29	40,62,69	164	149	5.70708e-42	3.39312e-40	0.204,0.08,0.132	0.405,0.199,0.276	-0.155
ENSDARG00000053484	syne2b	13	-	37093236	37093451	37093236	37093436	37093543	37093667	11,21,22	32,81,71	35,20,29	40,34,49	164	149	0.000193039	0.00153961	0.238,0.191,0.22	0.443,0.348,0.35	-0.164
ENSDARG00000030440	rsrp1	13	-	45470495	45472000	45470495	45470579	45472194	45472376	137612171304	52,34,42	152014031613	17,7,9	1570	149	2.16828e-209	1.41805e-206	0.715,0.773,0.747	0.895,0.95,0.944	-0.185
ENSDARG00000077353	rerea	23	+	22925218	22925389	22925248	22925389	22922931	22923643	15,34,67	23,18,47	61,81,54	25,16,31	179	149	0.00513773	0.0320007	0.352,0.611,0.543	0.67,0.808,0.592	-0.188
ENSDARG00000075774	foxj3	11	-	26237676	26237790	26237676	26237778	26237867	26238056	0,0,1	8,18,15	4,1,7	10,22,14	161	149	0.00846515	0.048993	0.0,0.0,0.058	0.27,0.04,0.316	-0.189
ENSDARG00000068759	si:ch211-244o22.2	5	-	14483306	14483389	14483306	14483386	14485075	14485228	15,15,27	29,41,48	23,28,40	31,22,32	152	149	0.00828078	0.0483538	0.336,0.264,0.355	0.421,0.555,0.551	-0.191
ENSDARG00000099455	ogt.1	14	-	14703380	14703561	14703380	14703531	14705298	14705335	9,55,48	24,25,7	51,37,64	13,14,8	179	149	0.00584471	0.0357237	0.238,0.647,0.851	0.766,0.687,0.869	-0.195
ENSDARG00000007413	arid2	4	-	1656342	1656485	1656342	1656482	1657505	1659616	33,8,15	5,18,2	33,30,15	5,8,0	152	149	2.21711e-08	2.58927e-07	0.866,0.303,0.88	0.866,0.786,1.0	-0.201
ENSDARG00000073684	quo	6	+	2054111	2054288	2054114	2054288	2050405	2052302	6,9,18	7,16,4	7,22,4	5,0,2	152	149	0.000641657	0.00461147	0.457,0.355,0.815	0.578,1.0,0.662	-0.204
ENSDARG00000032317	tox	2	+	22058059	22058308	22058062	22058308	22042943	22043051	5,9,18	13,18,11	27,29,19	17,22,9	152	149	6.52492e-08	7.11216e-07	0.274,0.329,0.616	0.609,0.564,0.674	-0.209
ENSDARG00000062855	plekhg7	18	-	15890627	15890769	15890627	15890766	15891365	15891445	5,7,9	1,8,8	14,13,18	1,5,4	152	149	3.26417e-36	1.52483e-34	0.831,0.462,0.524	0.932,0.718,0.815	-0.216
ENSDARG00000077400	rbm10	23	-	862252	866115	862252	866112	866400	866489	1,2,6	16,6,13	4,10,3	4,7,11	152	149	0.0025594	0.0165727	0.058,0.246,0.311	0.495,0.583,0.211	-0.225
ENSDARG00000006128	cep170aa	13	-	10994067	10994248	10994067	10994227	10997407	10997654	6,1,1	9,10,17	5,5,7	20,2,12	170	149	2.51592e-08	2.87466e-07	0.369,0.081,0.049	0.18,0.687,0.338	-0.235
ENSDARG00000062020	gse1	18	+	30453141	30453353	30453144	30453353	30441739	30441937	1,11,6	1,6,9	17,7,19	2,5,4	152	149	1.57854e-06	1.61307e-05	0.495,0.642,0.395	0.893,0.578,0.823	-0.254
ENSDARG00000004452	tardbpl	23	+	29359930	29360116	29359945	29360116	29359622	29359763	58,88,91	278336453	255168161	260197236	164	149	8.65496e-22	2.02155e-20	0.159,0.192,0.154	0.471,0.437,0.383	-0.262
ENSDARG00000033596	polr2c	25	-	14373888	14374095	14373888	14373941	14377132	14377182	10,31,15	7,4,0	7,45,8	0,0,0	303	149	0.000511169	0.0037145	0.413,0.792,1.0	1.0,1.0,1.0	-0.265
ENSDARG00000058548	bves	16	+	7663492	7663730	7663519	7663730	7662666	7662781	4,5,12	131,87,124	70,21,26	58,63,78	176	149	1.36716e-126	2.23531e-124	0.025,0.046,0.076	0.505,0.22,0.22	-0.266
ENSDARG00000012505	u2af2a	16	+	12816952	12817047	12816967	12817047	12816685	12816824	54,81,97	53,63,111	105132103	24,38,27	164	149	1.91637e-19	4.17769e-18	0.481,0.539,0.443	0.799,0.759,0.776	-0.29
ENSDARG00000036239	gatm	18	-	40486	40646	40486	40643	40855	41071	19,17,11	26,39,33	29,21,47	35,20,1	152	149	1.82202e-46	1.1916e-44	0.417,0.299,0.246	0.448,0.507,0.979	-0.324
ENSDARG00000102300	ca9	10	-	6417644	6417756	6417644	6417738	6419568	6419625	5,7,3	15,22,29	13,20,20	11,15,17	167	149	1.55783e-17	2.99653e-16	0.229,0.221,0.084	0.513,0.543,0.512	-0.345
ENSDARG00000077293	synpo2la	13	+	22256218	22256928	22256302	22256928	22255892	22256044	0,17,9	13,28,28	16,10,20	8,7,14	233	149	9.15168e-12	1.42505e-10	0.0,0.28,0.171	0.561,0.477,0.477	-0.355
