# Supplementary material for: The splicing factor Prpf31 is required for hematopoietic stem and progenitor cell expansion during zebrafish embryogenesis
Source: J Biol Chem. 2024 Feb 19;300(3):105772. doi: 10.1016/j.jbc.2024.105772 (PMC10959673; doi:10.1016/j.jbc.2024.105772)
Supplement: Dataset S4 [file mmc8.xlsx]

## Sheet: Annotation
MyList	Gene ID	Type	Tax ID	Homologene Gene ID	Homologene Gene Tax ID	GO:0003729 mRNA binding	GO:0010485 H4 histone acetyltransferase a	GO:0004672 protein kinase activity	GO:0004725 protein tyrosine phosphatase a	GO:0042162 telomeric DNA binding	GO:0008092 cytoskeletal protein binding	GO:0003712 transcription coregulator acti	GO:0005085 guanyl-nucleotide exchange fac	GO:0032452 histone demethylase activity	GO:0060090 molecular adaptor activity	GO:0036002 pre-mRNA binding
ENSDARG00000030440	724003	ensembl_gene_id	D. rerio	724003	D. rerio	0.0	0.0	0.0	0.0	0.0	0.0	0.0	0.0	0.0	0.0	0.0
ENSDARG00000069324	492817	ensembl_gene_id	D. rerio	492817	D. rerio	0.0	0.0	0.0	0.0	0.0	0.0	0.0	0.0	0.0	0.0	0.0
ENSDARG00000058548	415107	ensembl_gene_id	D. rerio	415107	D. rerio	0.0	0.0	0.0	0.0	0.0	0.0	0.0	0.0	0.0	0.0	0.0
ENSDARG00000041072	321690	ensembl_gene_id	D. rerio	321690	D. rerio	0.0	0.0	0.0	0.0	0.0	0.0	1.0	1.0	0.0	0.0	0.0
ENSDARG00000036239	266799	ensembl_gene_id	D. rerio	266799	D. rerio	0.0	0.0	0.0	0.0	0.0	0.0	0.0	0.0	0.0	0.0	0.0
ENSDARG00000100366						nan	nan	nan	nan	nan	nan	nan	nan	nan	nan	nan
ENSDARG00000004979	393425	ensembl_gene_id	D. rerio	393425	D. rerio	0.0	0.0	0.0	0.0	0.0	0.0	0.0	0.0	0.0	0.0	0.0
ENSDARG00000062855	562798	ensembl_gene_id	D. rerio	562798	D. rerio	0.0	0.0	0.0	0.0	0.0	0.0	0.0	1.0	0.0	0.0	0.0
ENSDARG00000018898	406312	ensembl_gene_id	D. rerio	406312	D. rerio	0.0	0.0	0.0	0.0	0.0	0.0	0.0	0.0	0.0	0.0	0.0
ENSDARG00000100244	567751	ensembl_gene_id	D. rerio	567751	D. rerio	0.0	0.0	0.0	0.0	0.0	0.0	0.0	0.0	0.0	0.0	0.0
ENSDARG00000069074	573209	ensembl_gene_id	D. rerio	573209	D. rerio	0.0	0.0	0.0	0.0	0.0	0.0	0.0	0.0	0.0	0.0	0.0
ENSDARG00000053868	555766	ensembl_gene_id	D. rerio	555766	D. rerio	0.0	0.0	0.0	0.0	0.0	0.0	0.0	0.0	0.0	0.0	0.0
ENSDARG00000056831	550256	ensembl_gene_id	D. rerio	550256	D. rerio	0.0	0.0	0.0	0.0	0.0	0.0	0.0	0.0	0.0	0.0	0.0
ENSDARG00000004452	386630	ensembl_gene_id	D. rerio	386630	D. rerio	0.0	0.0	0.0	0.0	0.0	0.0	0.0	0.0	0.0	0.0	0.0
ENSDARG00000005315	58137	ensembl_gene_id	D. rerio	58137	D. rerio	1.0	0.0	0.0	0.0	0.0	0.0	0.0	0.0	0.0	0.0	0.0
ENSDARG00000012505	557103	ensembl_gene_id	D. rerio	557103	D. rerio	0.0	0.0	0.0	0.0	0.0	0.0	0.0	0.0	0.0	0.0	1.0
ENSDARG00000102300	566612	ensembl_gene_id	D. rerio	566612	D. rerio	0.0	0.0	0.0	0.0	0.0	0.0	0.0	0.0	0.0	0.0	0.0
ENSDARG00000053446	553561	ensembl_gene_id	D. rerio	553561	D. rerio	0.0	0.0	0.0	0.0	0.0	0.0	1.0	0.0	0.0	0.0	0.0
ENSDARG00000006192	405852	ensembl_gene_id	D. rerio	405852	D. rerio	0.0	0.0	0.0	0.0	0.0	0.0	0.0	0.0	0.0	0.0	0.0
ENSDARG00000058660	324431	ensembl_gene_id	D. rerio	324431	D. rerio	0.0	0.0	0.0	0.0	0.0	0.0	0.0	0.0	0.0	0.0	0.0
ENSDARG00000077293	563843	ensembl_gene_id	D. rerio	563843	D. rerio	0.0	0.0	0.0	0.0	0.0	0.0	0.0	0.0	0.0	0.0	0.0
ENSDARG00000042637	796551	ensembl_gene_id	D. rerio	796551	D. rerio	0.0	0.0	0.0	0.0	1.0	0.0	0.0	0.0	0.0	0.0	0.0
ENSDARG00000077013	556610	ensembl_gene_id	D. rerio	556610	D. rerio	0.0	0.0	0.0	0.0	0.0	0.0	0.0	0.0	0.0	0.0	0.0
ENSDARG00000101458	110437712	ensembl_gene_id	D. rerio	110437712	D. rerio	0.0	0.0	0.0	0.0	0.0	0.0	0.0	0.0	0.0	0.0	0.0
ENSDARG00000078105	562995	ensembl_gene_id	D. rerio	562995	D. rerio	0.0	0.0	0.0	0.0	0.0	0.0	0.0	0.0	0.0	0.0	0.0
ENSDARG00000059327	30480	ensembl_gene_id	D. rerio	30480	D. rerio	0.0	0.0	0.0	0.0	0.0	0.0	0.0	0.0	0.0	0.0	0.0
ENSDARG00000074758	336679	ensembl_gene_id	D. rerio	336679	D. rerio	0.0	0.0	0.0	0.0	0.0	0.0	0.0	0.0	0.0	0.0	0.0
ENSDARG00000007413	566352	ensembl_gene_id	D. rerio	566352	D. rerio	0.0	0.0	0.0	0.0	0.0	0.0	0.0	0.0	0.0	0.0	0.0
ENSDARG00000006128	557463	ensembl_gene_id	D. rerio	557463	D. rerio	0.0	0.0	0.0	0.0	0.0	0.0	0.0	0.0	0.0	0.0	0.0
ENSDARG00000032317	569666	ensembl_gene_id	D. rerio	569666	D. rerio	0.0	0.0	0.0	0.0	0.0	0.0	0.0	0.0	0.0	0.0	0.0
ENSDARG00000062020	567033	ensembl_gene_id	D. rerio	567033	D. rerio	0.0	0.0	0.0	0.0	0.0	0.0	0.0	0.0	0.0	0.0	0.0
ENSDARG00000102855	266983	ensembl_gene_id	D. rerio	266983	D. rerio	0.0	0.0	0.0	0.0	0.0	0.0	0.0	0.0	0.0	0.0	0.0
ENSDARG00000013379	324530	ensembl_gene_id	D. rerio	324530	D. rerio	0.0	0.0	0.0	0.0	0.0	0.0	0.0	1.0	0.0	0.0	0.0
ENSDARG00000101291	100330433	ensembl_gene_id	D. rerio	100330433	D. rerio	0.0	0.0	0.0	0.0	0.0	0.0	0.0	0.0	0.0	0.0	0.0
ENSDARG00000053484						nan	nan	nan	nan	nan	nan	nan	nan	nan	nan	nan
ENSDARG00000011613	406251	ensembl_gene_id	D. rerio	406251	D. rerio	0.0	0.0	0.0	0.0	0.0	0.0	0.0	0.0	0.0	0.0	0.0
ENSDARG00000033596	334669	ensembl_gene_id	D. rerio	334669	D. rerio	0.0	0.0	0.0	0.0	0.0	0.0	0.0	0.0	0.0	0.0	0.0
ENSDARG00000073684	321031	ensembl_gene_id	D. rerio	321031	D. rerio	0.0	0.0	0.0	0.0	0.0	0.0	0.0	1.0	0.0	0.0	0.0
ENSDARG00000012397	541552	ensembl_gene_id	D. rerio	541552	D. rerio	0.0	0.0	0.0	1.0	0.0	0.0	0.0	0.0	0.0	0.0	0.0
ENSDARG00000086450	558951	ensembl_gene_id	D. rerio	558951	D. rerio	0.0	0.0	0.0	0.0	0.0	0.0	0.0	0.0	0.0	0.0	0.0
ENSDARG00000004930	553341	ensembl_gene_id	D. rerio	553341	D. rerio	0.0	0.0	0.0	0.0	0.0	0.0	0.0	0.0	0.0	0.0	0.0
ENSDARG00000059794	569207	ensembl_gene_id	D. rerio	569207	D. rerio	0.0	0.0	0.0	0.0	0.0	0.0	0.0	0.0	1.0	0.0	0.0
ENSDARG00000068246	100001532	ensembl_gene_id	D. rerio	100001532	D. rerio	0.0	0.0	0.0	0.0	0.0	0.0	0.0	0.0	0.0	0.0	0.0
ENSDARG00000078186	798401	ensembl_gene_id	D. rerio	798401	D. rerio	0.0	0.0	0.0	0.0	0.0	0.0	0.0	0.0	0.0	0.0	0.0
ENSDARG00000077400	101882554	ensembl_gene_id	D. rerio	101882554	D. rerio	0.0	0.0	0.0	0.0	0.0	0.0	0.0	0.0	0.0	0.0	0.0
ENSDARG00000001162	556124	ensembl_gene_id	D. rerio	556124	D. rerio	1.0	0.0	0.0	0.0	0.0	0.0	0.0	0.0	0.0	0.0	0.0
ENSDARG00000077353	569081	ensembl_gene_id	D. rerio	569081	D. rerio	0.0	0.0	0.0	0.0	0.0	0.0	1.0	0.0	0.0	0.0	0.0
ENSDARG00000099455	652952	ensembl_gene_id	D. rerio	652952	D. rerio	0.0	0.0	0.0	0.0	0.0	0.0	0.0	0.0	0.0	0.0	0.0
ENSDARG00000000729	561006	ensembl_gene_id	D. rerio	561006	D. rerio	0.0	0.0	0.0	0.0	0.0	0.0	1.0	0.0	0.0	0.0	0.0
ENSDARG00000068759	561487	ensembl_gene_id	D. rerio	561487	D. rerio	0.0	0.0	0.0	0.0	0.0	0.0	0.0	0.0	0.0	0.0	0.0
ENSDARG00000075774	797147	ensembl_gene_id	D. rerio	797147	D. rerio	0.0	0.0	0.0	0.0	0.0	0.0	0.0	0.0	0.0	0.0	0.0
ENSDARG00000070019	558760	ensembl_gene_id	D. rerio	558760	D. rerio	0.0	0.0	0.0	0.0	0.0	0.0	1.0	0.0	0.0	0.0	0.0
ENSDARG00000097478	30471	ensembl_gene_id	D. rerio	30471	D. rerio	0.0	0.0	0.0	0.0	0.0	0.0	0.0	0.0	0.0	0.0	0.0
ENSDARG00000044182	334440	ensembl_gene_id	D. rerio	334440	D. rerio	0.0	0.0	0.0	0.0	0.0	0.0	0.0	0.0	0.0	0.0	0.0
ENSDARG00000017741	335512	ensembl_gene_id	D. rerio	335512	D. rerio	1.0	0.0	0.0	0.0	0.0	0.0	0.0	0.0	0.0	0.0	0.0
ENSDARG00000034852	447810	ensembl_gene_id	D. rerio	447810	D. rerio	0.0	0.0	0.0	1.0	0.0	0.0	0.0	0.0	0.0	0.0	0.0
ENSDARG00000070187	556212	ensembl_gene_id	D. rerio	556212	D. rerio	0.0	0.0	1.0	0.0	0.0	0.0	1.0	0.0	0.0	0.0	0.0
ENSDARG00000099021	768131	ensembl_gene_id	D. rerio	768131	D. rerio	0.0	0.0	0.0	0.0	0.0	0.0	0.0	0.0	0.0	0.0	0.0
ENSDARG00000101323	553636	ensembl_gene_id	D. rerio	553636	D. rerio	1.0	0.0	0.0	0.0	0.0	0.0	0.0	0.0	0.0	0.0	0.0
ENSDARG00000029556	555951	ensembl_gene_id	D. rerio	555951	D. rerio	0.0	1.0	0.0	0.0	0.0	0.0	0.0	0.0	0.0	0.0	0.0
ENSDARG00000003680	767809	ensembl_gene_id	D. rerio	767809	D. rerio	0.0	0.0	1.0	0.0	0.0	0.0	1.0	0.0	0.0	0.0	0.0
ENSDARG00000071015	563463	ensembl_gene_id	D. rerio	563463	D. rerio	0.0	0.0	0.0	0.0	0.0	0.0	0.0	0.0	0.0	0.0	0.0
ENSDARG00000040001	558173	ensembl_gene_id	D. rerio	558173	D. rerio	0.0	0.0	0.0	0.0	0.0	0.0	0.0	0.0	0.0	0.0	0.0
ENSDARG00000056318	449817	ensembl_gene_id	D. rerio	449817	D. rerio	0.0	1.0	0.0	0.0	0.0	0.0	0.0	0.0	0.0	0.0	0.0
ENSDARG00000000018	64604	ensembl_gene_id	D. rerio	64604	D. rerio	0.0	0.0	0.0	0.0	0.0	0.0	0.0	0.0	0.0	0.0	0.0
ENSDARG00000096667	564833	ensembl_gene_id	D. rerio	564833	D. rerio	0.0	0.0	0.0	0.0	0.0	0.0	0.0	0.0	0.0	0.0	0.0
ENSDARG00000004692	494100	ensembl_gene_id	D. rerio	494100	D. rerio	0.0	0.0	0.0	0.0	0.0	0.0	0.0	0.0	0.0	0.0	0.0
ENSDARG00000079886	100005714	ensembl_gene_id	D. rerio	100005714	D. rerio	0.0	0.0	0.0	0.0	0.0	0.0	0.0	0.0	0.0	0.0	0.0
ENSDARG00000057782	561095	ensembl_gene_id	D. rerio	561095	D. rerio	0.0	0.0	0.0	0.0	0.0	0.0	0.0	0.0	0.0	0.0	0.0
ENSDARG00000030116	336888	ensembl_gene_id	D. rerio	336888	D. rerio	0.0	0.0	0.0	0.0	0.0	0.0	0.0	0.0	0.0	0.0	0.0
ENSDARG00000060929	561654	ensembl_gene_id	D. rerio	561654	D. rerio	0.0	0.0	0.0	0.0	0.0	0.0	0.0	0.0	0.0	0.0	0.0
ENSDARG00000059826	559626	ensembl_gene_id	D. rerio	559626	D. rerio	0.0	0.0	0.0	0.0	0.0	0.0	0.0	0.0	0.0	0.0	0.0
ENSDARG00000077361	324479	ensembl_gene_id	D. rerio	324479	D. rerio	0.0	0.0	0.0	0.0	0.0	0.0	0.0	0.0	0.0	0.0	0.0
ENSDARG00000077119	797867	ensembl_gene_id	D. rerio	797867	D. rerio	0.0	0.0	0.0	0.0	0.0	0.0	0.0	0.0	0.0	0.0	0.0
ENSDARG00000098317	556103	ensembl_gene_id	D. rerio	556103	D. rerio	0.0	0.0	0.0	0.0	0.0	0.0	0.0	0.0	0.0	0.0	0.0
ENSDARG00000014569	406735	ensembl_gene_id	D. rerio	406735	D. rerio	1.0	0.0	0.0	0.0	0.0	0.0	0.0	0.0	0.0	0.0	0.0
ENSDARG00000022280	30445	ensembl_gene_id	D. rerio	30445	D. rerio	0.0	0.0	0.0	0.0	0.0	0.0	0.0	0.0	0.0	0.0	0.0
ENSDARG00000007135	449540	ensembl_gene_id	D. rerio	449540	D. rerio	0.0	0.0	0.0	0.0	0.0	0.0	0.0	0.0	0.0	0.0	0.0
ENSDARG00000059809	259195	ensembl_gene_id	D. rerio	259195	D. rerio	0.0	0.0	1.0	0.0	0.0	0.0	0.0	0.0	0.0	0.0	0.0
ENSDARG00000056475	791478	ensembl_gene_id	D. rerio	791478	D. rerio	1.0	0.0	0.0	0.0	0.0	0.0	0.0	0.0	0.0	0.0	0.0
ENSDARG00000036144	559769	ensembl_gene_id	D. rerio	559769	D. rerio	0.0	0.0	0.0	0.0	0.0	0.0	0.0	0.0	0.0	0.0	0.0
ENSDARG00000062052	373118	ensembl_gene_id	D. rerio	373118	D. rerio	0.0	0.0	0.0	0.0	0.0	0.0	0.0	0.0	0.0	0.0	0.0
ENSDARG00000006200	572435	ensembl_gene_id	D. rerio	572435	D. rerio	1.0	0.0	0.0	0.0	0.0	0.0	0.0	0.0	0.0	0.0	0.0
ENSDARG00000027016	566350	ensembl_gene_id	D. rerio	566350	D. rerio	0.0	0.0	0.0	0.0	0.0	0.0	0.0	1.0	0.0	0.0	0.0
ENSDARG00000102153	353246	ensembl_gene_id	D. rerio	353246	D. rerio	0.0	0.0	1.0	0.0	0.0	0.0	0.0	0.0	0.0	0.0	0.0
ENSDARG00000099849	565310	ensembl_gene_id	D. rerio	565310	D. rerio	0.0	0.0	0.0	0.0	0.0	0.0	0.0	0.0	0.0	0.0	0.0
ENSDARG00000060751	798408	ensembl_gene_id	D. rerio	798408	D. rerio	0.0	0.0	1.0	0.0	0.0	0.0	0.0	0.0	0.0	0.0	0.0
ENSDARG00000007863	393388	ensembl_gene_id	D. rerio	393388	D. rerio	0.0	0.0	0.0	0.0	0.0	0.0	0.0	0.0	0.0	0.0	0.0
ENSDARG00000061742	555304	ensembl_gene_id	D. rerio	555304	D. rerio	0.0	0.0	0.0	0.0	0.0	0.0	0.0	0.0	0.0	0.0	0.0
ENSDARG00000032324	368449	ensembl_gene_id	D. rerio	368449	D. rerio	0.0	0.0	0.0	0.0	0.0	1.0	0.0	0.0	0.0	0.0	0.0
ENSDARG00000008287	560911	ensembl_gene_id	D. rerio	560911	D. rerio	0.0	0.0	0.0	0.0	0.0	0.0	0.0	0.0	0.0	0.0	0.0
ENSDARG00000033451	492519	ensembl_gene_id	D. rerio	492519	D. rerio	0.0	0.0	0.0	0.0	0.0	0.0	0.0	0.0	0.0	0.0	0.0
ENSDARG00000041689	393266	ensembl_gene_id	D. rerio	393266	D. rerio	0.0	0.0	0.0	0.0	0.0	0.0	0.0	0.0	0.0	0.0	0.0
ENSDARG00000078675	568817	ensembl_gene_id	D. rerio	568817	D. rerio	0.0	0.0	0.0	0.0	0.0	0.0	0.0	1.0	0.0	0.0	0.0
ENSDARG00000068457	100003572	ensembl_gene_id	D. rerio	100003572	D. rerio	0.0	0.0	0.0	0.0	0.0	1.0	0.0	0.0	0.0	0.0	0.0
ENSDARG00000104820	559329	ensembl_gene_id	D. rerio	559329	D. rerio	0.0	0.0	0.0	0.0	0.0	0.0	0.0	1.0	0.0	0.0	0.0
ENSDARG00000007217	445394	ensembl_gene_id	D. rerio	445394	D. rerio	0.0	0.0	0.0	0.0	0.0	0.0	0.0	0.0	0.0	0.0	0.0
ENSDARG00000020594	563018	ensembl_gene_id	D. rerio	563018	D. rerio	0.0	0.0	0.0	0.0	0.0	0.0	0.0	0.0	0.0	0.0	0.0
ENSDARG00000097057	566443	ensembl_gene_id	D. rerio	566443	D. rerio	0.0	0.0	0.0	0.0	0.0	0.0	0.0	0.0	0.0	0.0	0.0
ENSDARG00000094809	550363	ensembl_gene_id	D. rerio	550363	D. rerio	0.0	0.0	0.0	0.0	0.0	0.0	0.0	0.0	0.0	0.0	0.0
ENSDARG00000037503	368417	ensembl_gene_id	D. rerio	368417	D. rerio	1.0	0.0	0.0	0.0	0.0	0.0	0.0	0.0	0.0	0.0	0.0
ENSDARG00000015947	497348	ensembl_gene_id	D. rerio	497348	D. rerio	0.0	0.0	0.0	0.0	0.0	0.0	0.0	0.0	0.0	0.0	0.0
ENSDARG00000014727	449662	ensembl_gene_id	D. rerio	449662	D. rerio	0.0	0.0	0.0	0.0	0.0	0.0	0.0	0.0	0.0	0.0	0.0
ENSDARG00000076001	798876	ensembl_gene_id	D. rerio	798876	D. rerio	0.0	0.0	0.0	0.0	0.0	0.0	0.0	0.0	0.0	0.0	0.0
ENSDARG00000102279						nan	nan	nan	nan	nan	nan	nan	nan	nan	nan	nan
ENSDARG00000063187	767778	ensembl_gene_id	D. rerio	767778	D. rerio	0.0	0.0	0.0	0.0	0.0	0.0	0.0	0.0	0.0	0.0	0.0
ENSDARG00000078522	555593	ensembl_gene_id	D. rerio	555593	D. rerio	0.0	0.0	0.0	0.0	0.0	0.0	0.0	0.0	0.0	0.0	0.0
ENSDARG00000099730	335817	ensembl_gene_id	D. rerio	335817	D. rerio	0.0	0.0	0.0	0.0	0.0	0.0	0.0	0.0	0.0	0.0	0.0
ENSDARG00000006257	393897	ensembl_gene_id	D. rerio	393897	D. rerio	0.0	0.0	0.0	0.0	0.0	0.0	0.0	0.0	0.0	0.0	0.0
ENSDARG00000099430	550552	ensembl_gene_id	D. rerio	550552	D. rerio	0.0	0.0	0.0	0.0	0.0	0.0	0.0	0.0	0.0	0.0	0.0
ENSDARG00000056892	402878	ensembl_gene_id	D. rerio	402878	D. rerio	0.0	0.0	0.0	0.0	0.0	0.0	0.0	0.0	0.0	0.0	0.0
ENSDARG00000101059	569072	ensembl_gene_id	D. rerio	569072	D. rerio	0.0	0.0	0.0	0.0	0.0	0.0	0.0	0.0	0.0	0.0	0.0
ENSDARG00000039164	101883648	ensembl_gene_id	D. rerio	101883648	D. rerio	0.0	0.0	0.0	0.0	0.0	0.0	0.0	0.0	0.0	0.0	0.0
ENSDARG00000036685	327568	ensembl_gene_id	D. rerio	327568	D. rerio	0.0	0.0	0.0	0.0	0.0	0.0	0.0	0.0	0.0	0.0	0.0
ENSDARG00000032951	564177	ensembl_gene_id	D. rerio	564177	D. rerio	0.0	0.0	1.0	0.0	0.0	0.0	0.0	0.0	0.0	0.0	0.0
ENSDARG00000061093	566287	ensembl_gene_id	D. rerio	566287	D. rerio	0.0	0.0	0.0	0.0	0.0	0.0	0.0	0.0	0.0	0.0	0.0
ENSDARG00000060394	768141	ensembl_gene_id	D. rerio	768141	D. rerio	0.0	0.0	0.0	0.0	0.0	0.0	0.0	0.0	0.0	0.0	0.0
ENSDARG00000079578	393229	ensembl_gene_id	D. rerio	393229	D. rerio	1.0	0.0	0.0	0.0	0.0	0.0	0.0	0.0	0.0	0.0	0.0
ENSDARG00000016156	406586	ensembl_gene_id	D. rerio	406586	D. rerio	0.0	0.0	0.0	0.0	0.0	0.0	0.0	0.0	0.0	0.0	0.0
ENSDARG00000078683	110437942	ensembl_gene_id	D. rerio	110437942	D. rerio	0.0	0.0	0.0	0.0	0.0	0.0	0.0	0.0	0.0	0.0	0.0
ENSDARG00000103813	101886126	ensembl_gene_id	D. rerio	101886126	D. rerio	0.0	0.0	0.0	0.0	0.0	0.0	0.0	0.0	0.0	0.0	0.0
ENSDARG00000098209	100150204	ensembl_gene_id	D. rerio	100150204	D. rerio	0.0	0.0	0.0	0.0	0.0	0.0	0.0	0.0	0.0	0.0	0.0
ENSDARG00000029885	406674	ensembl_gene_id	D. rerio	406674	D. rerio	0.0	0.0	0.0	0.0	0.0	0.0	0.0	0.0	0.0	0.0	0.0
ENSDARG00000088524	572757	ensembl_gene_id	D. rerio	572757	D. rerio	0.0	0.0	0.0	0.0	0.0	0.0	0.0	0.0	0.0	0.0	0.0
ENSDARG00000057986	553794	ensembl_gene_id	D. rerio	553794	D. rerio	0.0	0.0	0.0	0.0	0.0	0.0	0.0	0.0	0.0	0.0	0.0
ENSDARG00000025302	360137	ensembl_gene_id	D. rerio	360137	D. rerio	0.0	0.0	0.0	0.0	0.0	0.0	0.0	0.0	0.0	0.0	0.0
ENSDARG00000069498	554046	ensembl_gene_id	D. rerio	554046	D. rerio	0.0	0.0	1.0	0.0	0.0	0.0	0.0	0.0	0.0	0.0	0.0
ENSDARG00000070939	571608	ensembl_gene_id	D. rerio	571608	D. rerio	0.0	0.0	0.0	0.0	0.0	0.0	0.0	0.0	0.0	0.0	0.0
ENSDARG00000087229	406723	ensembl_gene_id	D. rerio	406723	D. rerio	0.0	0.0	0.0	0.0	0.0	0.0	0.0	0.0	0.0	0.0	0.0
ENSDARG00000010085	373132	ensembl_gene_id	D. rerio	373132	D. rerio	0.0	0.0	0.0	0.0	0.0	0.0	0.0	0.0	0.0	0.0	0.0
ENSDARG00000099786	322221	ensembl_gene_id	D. rerio	322221	D. rerio	0.0	0.0	0.0	0.0	0.0	1.0	0.0	0.0	0.0	0.0	0.0
ENSDARG00000040076	57923	ensembl_gene_id	D. rerio	57923	D. rerio	0.0	0.0	0.0	0.0	0.0	0.0	0.0	0.0	0.0	0.0	0.0
ENSDARG00000073738	570947	ensembl_gene_id	D. rerio	570947	D. rerio	0.0	0.0	0.0	0.0	0.0	0.0	0.0	0.0	0.0	0.0	0.0
ENSDARG00000094709	327551	ensembl_gene_id	D. rerio	327551	D. rerio	0.0	0.0	0.0	0.0	0.0	0.0	0.0	0.0	0.0	0.0	0.0
ENSDARG00000042833	405832	ensembl_gene_id	D. rerio	405832	D. rerio	0.0	0.0	0.0	0.0	0.0	0.0	0.0	0.0	0.0	0.0	0.0
ENSDARG00000032614	394084	ensembl_gene_id	D. rerio	394084	D. rerio	0.0	0.0	0.0	0.0	0.0	0.0	0.0	0.0	0.0	0.0	0.0
ENSDARG00000079067	563643	ensembl_gene_id	D. rerio	563643	D. rerio	0.0	0.0	0.0	0.0	0.0	0.0	0.0	0.0	0.0	0.0	0.0
ENSDARG00000019753	570138	ensembl_gene_id	D. rerio	570138	D. rerio	0.0	0.0	0.0	0.0	0.0	0.0	0.0	0.0	0.0	0.0	0.0
ENSDARG00000031888	562720	ensembl_gene_id	D. rerio	562720	D. rerio	0.0	0.0	1.0	0.0	0.0	0.0	0.0	0.0	0.0	0.0	0.0
ENSDARG00000074730	100049158	ensembl_gene_id	D. rerio	100049158	D. rerio	0.0	0.0	1.0	0.0	0.0	0.0	0.0	0.0	0.0	0.0	0.0
ENSDARG00000071107	100148840	ensembl_gene_id	D. rerio	100148840	D. rerio	0.0	0.0	0.0	0.0	0.0	0.0	0.0	0.0	0.0	0.0	0.0
ENSDARG00000068916	751676	ensembl_gene_id	D. rerio	751676	D. rerio	0.0	0.0	0.0	0.0	0.0	0.0	0.0	1.0	0.0	0.0	0.0
ENSDARG00000036687	449616	ensembl_gene_id	D. rerio	449616	D. rerio	0.0	0.0	0.0	0.0	0.0	0.0	1.0	0.0	0.0	0.0	0.0
ENSDARG00000017636	101055497	ensembl_gene_id	D. rerio	101055497	D. rerio	0.0	0.0	0.0	0.0	0.0	0.0	0.0	0.0	0.0	0.0	0.0
ENSDARG00000102291	565501	ensembl_gene_id	D. rerio	565501	D. rerio	0.0	0.0	0.0	0.0	0.0	0.0	0.0	1.0	0.0	0.0	0.0
ENSDARG00000003797	567986	ensembl_gene_id	D. rerio	567986	D. rerio	0.0	0.0	0.0	0.0	0.0	0.0	0.0	0.0	0.0	0.0	0.0
ENSDARG00000086302	556416	ensembl_gene_id	D. rerio	556416	D. rerio	0.0	0.0	0.0	0.0	0.0	0.0	0.0	0.0	0.0	0.0	0.0
ENSDARG00000001829	503771	ensembl_gene_id	D. rerio	503771	D. rerio	0.0	0.0	0.0	0.0	0.0	0.0	0.0	0.0	0.0	0.0	0.0
ENSDARG00000039616	565144	ensembl_gene_id	D. rerio	565144	D. rerio	0.0	0.0	0.0	0.0	0.0	0.0	0.0	0.0	0.0	0.0	0.0
ENSDARG00000030153	553365	ensembl_gene_id	D. rerio	553365	D. rerio	0.0	0.0	0.0	0.0	0.0	0.0	0.0	0.0	0.0	0.0	0.0
ENSDARG00000092746						nan	nan	nan	nan	nan	nan	nan	nan	nan	nan	nan
ENSDARG00000078497	325855	ensembl_gene_id	D. rerio	325855	D. rerio	0.0	0.0	0.0	0.0	0.0	0.0	0.0	0.0	0.0	0.0	0.0
ENSDARG00000061759	569277	ensembl_gene_id	D. rerio	569277	D. rerio	0.0	0.0	0.0	0.0	0.0	0.0	0.0	0.0	1.0	0.0	0.0
ENSDARG00000055350	553188	ensembl_gene_id	D. rerio	553188	D. rerio	0.0	0.0	0.0	0.0	0.0	0.0	0.0	0.0	0.0	0.0	0.0
ENSDARG00000071082	100003675	ensembl_gene_id	D. rerio	100003675	D. rerio	0.0	0.0	0.0	0.0	0.0	0.0	0.0	0.0	0.0	0.0	0.0
ENSDARG00000076348	561635	ensembl_gene_id	D. rerio	561635	D. rerio	0.0	0.0	1.0	0.0	0.0	0.0	0.0	0.0	0.0	0.0	0.0
ENSDARG00000104222	325179	ensembl_gene_id	D. rerio	325179	D. rerio	0.0	0.0	0.0	0.0	0.0	1.0	0.0	0.0	0.0	0.0	0.0
ENSDARG00000029874	436909	ensembl_gene_id	D. rerio	436909	D. rerio	0.0	0.0	0.0	0.0	0.0	0.0	0.0	0.0	0.0	0.0	0.0
ENSDARG00000100359	100332031	ensembl_gene_id	D. rerio	100332031	D. rerio	0.0	0.0	0.0	0.0	0.0	0.0	0.0	0.0	0.0	0.0	0.0
ENSDARG00000045641	569679	ensembl_gene_id	D. rerio	569679	D. rerio	0.0	0.0	0.0	0.0	0.0	0.0	0.0	0.0	0.0	0.0	0.0
ENSDARG00000058630	553495	ensembl_gene_id	D. rerio	553495	D. rerio	0.0	0.0	0.0	0.0	0.0	0.0	0.0	0.0	0.0	0.0	0.0
ENSDARG00000041140	100004133	ensembl_gene_id	D. rerio	100004133	D. rerio	0.0	0.0	0.0	0.0	0.0	0.0	0.0	0.0	0.0	0.0	0.0
ENSDARG00000020822	550583	ensembl_gene_id	D. rerio	550583	D. rerio	0.0	0.0	0.0	0.0	0.0	0.0	0.0	0.0	0.0	0.0	0.0
ENSDARG00000103666	556756	ensembl_gene_id	D. rerio	556756	D. rerio	0.0	0.0	1.0	0.0	0.0	0.0	0.0	0.0	0.0	0.0	0.0
ENSDARG00000020123	437001	ensembl_gene_id	D. rerio	437001	D. rerio	0.0	0.0	1.0	0.0	0.0	0.0	0.0	0.0	0.0	0.0	0.0
ENSDARG00000019300	286776	ensembl_gene_id	D. rerio	286776	D. rerio	0.0	0.0	0.0	0.0	0.0	0.0	0.0	0.0	0.0	0.0	0.0
ENSDARG00000062209	562703	ensembl_gene_id	D. rerio	562703	D. rerio	0.0	0.0	0.0	0.0	0.0	0.0	0.0	0.0	0.0	0.0	0.0
ENSDARG00000062699	100002876	ensembl_gene_id	D. rerio	100002876	D. rerio	0.0	0.0	0.0	0.0	0.0	0.0	0.0	0.0	0.0	0.0	0.0
ENSDARG00000027600	393165	ensembl_gene_id	D. rerio	393165	D. rerio	0.0	0.0	0.0	0.0	0.0	1.0	0.0	0.0	0.0	0.0	0.0
ENSDARG00000070119	777638	ensembl_gene_id	D. rerio	777638	D. rerio	0.0	0.0	0.0	0.0	1.0	0.0	0.0	0.0	0.0	0.0	0.0
ENSDARG00000079555	436901	ensembl_gene_id	D. rerio	436901	D. rerio	0.0	0.0	0.0	0.0	0.0	0.0	0.0	0.0	0.0	0.0	0.0
ENSDARG00000078058	100332244	ensembl_gene_id	D. rerio	100332244	D. rerio	0.0	0.0	0.0	0.0	0.0	0.0	0.0	0.0	0.0	0.0	0.0
ENSDARG00000100136	360153	ensembl_gene_id	D. rerio	360153	D. rerio	1.0	0.0	0.0	0.0	0.0	0.0	0.0	0.0	0.0	0.0	0.0
ENSDARG00000002167	436925	ensembl_gene_id	D. rerio	436925	D. rerio	0.0	0.0	0.0	0.0	0.0	0.0	0.0	0.0	0.0	0.0	0.0
ENSDARG00000039302	192316	ensembl_gene_id	D. rerio	192316	D. rerio	0.0	0.0	0.0	0.0	1.0	0.0	0.0	0.0	0.0	0.0	0.0
ENSDARG00000021720	100332562	ensembl_gene_id	D. rerio	100332562	D. rerio	0.0	0.0	0.0	0.0	0.0	0.0	0.0	0.0	0.0	0.0	0.0
ENSDARG00000020871	553019	ensembl_gene_id	D. rerio	553019	D. rerio	0.0	0.0	0.0	1.0	0.0	0.0	0.0	0.0	0.0	0.0	0.0
ENSDARG00000058820	447863	ensembl_gene_id	D. rerio	447863	D. rerio	0.0	0.0	0.0	0.0	0.0	1.0	0.0	0.0	0.0	0.0	0.0
ENSDARG00000063385	767754	ensembl_gene_id	D. rerio	767754	D. rerio	0.0	0.0	0.0	0.0	0.0	1.0	0.0	0.0	0.0	0.0	0.0
ENSDARG00000087742	558281	ensembl_gene_id	D. rerio	558281	D. rerio	0.0	0.0	1.0	0.0	0.0	0.0	0.0	0.0	0.0	0.0	0.0
ENSDARG00000008548	563267	ensembl_gene_id	D. rerio	563267	D. rerio	0.0	0.0	0.0	0.0	0.0	0.0	0.0	0.0	0.0	0.0	0.0
ENSDARG00000103109	100318566	ensembl_gene_id	D. rerio	100318566	D. rerio	0.0	0.0	0.0	0.0	0.0	0.0	0.0	0.0	0.0	0.0	0.0
ENSDARG00000055093	101882839	ensembl_gene_id	D. rerio	101882839	D. rerio	0.0	0.0	0.0	0.0	0.0	0.0	0.0	0.0	0.0	0.0	0.0
ENSDARG00000041728	335538	ensembl_gene_id	D. rerio	335538	D. rerio	0.0	0.0	0.0	0.0	0.0	0.0	0.0	0.0	0.0	0.0	0.0
ENSDARG00000079905	562231	ensembl_gene_id	D. rerio	562231	D. rerio	0.0	0.0	1.0	0.0	0.0	0.0	0.0	0.0	0.0	0.0	0.0
ENSDARG00000099802	447889	ensembl_gene_id	D. rerio	447889	D. rerio	0.0	0.0	0.0	0.0	0.0	0.0	0.0	0.0	0.0	0.0	0.0
ENSDARG00000015566	553189	ensembl_gene_id	D. rerio	553189	D. rerio	0.0	0.0	0.0	0.0	0.0	0.0	0.0	0.0	0.0	0.0	0.0
ENSDARG00000102820	393679	ensembl_gene_id	D. rerio	393679	D. rerio	0.0	0.0	0.0	0.0	0.0	0.0	0.0	0.0	0.0	0.0	0.0
ENSDARG00000062148	571373	ensembl_gene_id	D. rerio	571373	D. rerio	0.0	0.0	0.0	0.0	0.0	0.0	0.0	0.0	0.0	0.0	0.0
ENSDARG00000099213	493611	ensembl_gene_id	D. rerio	493611	D. rerio	0.0	0.0	0.0	0.0	0.0	0.0	0.0	0.0	0.0	0.0	0.0
ENSDARG00000056483	321750	ensembl_gene_id	D. rerio	321750	D. rerio	0.0	0.0	0.0	0.0	0.0	0.0	0.0	0.0	0.0	0.0	0.0
ENSDARG00000029751	553658	ensembl_gene_id	D. rerio	553658	D. rerio	0.0	0.0	0.0	0.0	0.0	0.0	0.0	0.0	0.0	0.0	0.0
ENSDARG00000056672	548340	ensembl_gene_id	D. rerio	548340	D. rerio	0.0	0.0	0.0	0.0	0.0	0.0	0.0	0.0	0.0	0.0	0.0
ENSDARG00000088984	563066	ensembl_gene_id	D. rerio	563066	D. rerio	0.0	0.0	0.0	0.0	0.0	0.0	0.0	0.0	0.0	0.0	0.0
ENSDARG00000007813	100535895	ensembl_gene_id	D. rerio	100535895	D. rerio	0.0	0.0	0.0	0.0	0.0	0.0	0.0	0.0	0.0	0.0	0.0
ENSDARG00000058696	553608	ensembl_gene_id	D. rerio	553608	D. rerio	0.0	0.0	0.0	0.0	0.0	0.0	1.0	0.0	0.0	0.0	0.0
ENSDARG00000062972	793823	ensembl_gene_id	D. rerio	793823	D. rerio	0.0	0.0	0.0	0.0	0.0	1.0	0.0	0.0	0.0	1.0	0.0
ENSDARG00000056184	323630	ensembl_gene_id	D. rerio	323630	D. rerio	0.0	0.0	0.0	0.0	0.0	0.0	0.0	0.0	0.0	0.0	0.0
ENSDARG00000032431	394140	ensembl_gene_id	D. rerio	394140	D. rerio	0.0	0.0	0.0	0.0	0.0	0.0	0.0	0.0	0.0	0.0	0.0
ENSDARG00000079679	571489	ensembl_gene_id	D. rerio	571489	D. rerio	0.0	0.0	0.0	0.0	0.0	0.0	0.0	0.0	0.0	0.0	0.0
ENSDARG00000019949	30449	ensembl_gene_id	D. rerio	30449	D. rerio	0.0	0.0	0.0	0.0	0.0	0.0	0.0	0.0	0.0	0.0	0.0
ENSDARG00000100222	100034367	ensembl_gene_id	D. rerio	100034367	D. rerio	0.0	0.0	0.0	0.0	0.0	1.0	0.0	0.0	0.0	0.0	0.0
ENSDARG00000035325	402972	ensembl_gene_id	D. rerio	402972	D. rerio	0.0	0.0	0.0	0.0	0.0	0.0	0.0	0.0	0.0	0.0	0.0
ENSDARG00000090552	556585	ensembl_gene_id	D. rerio	556585	D. rerio	0.0	0.0	0.0	0.0	0.0	0.0	0.0	0.0	0.0	0.0	0.0
ENSDARG00000005774	30116	ensembl_gene_id	D. rerio	30116	D. rerio	0.0	0.0	0.0	0.0	0.0	0.0	0.0	0.0	0.0	0.0	0.0
ENSDARG00000051814	497461	ensembl_gene_id	D. rerio	497461	D. rerio	0.0	0.0	0.0	1.0	0.0	0.0	0.0	0.0	0.0	0.0	0.0
ENSDARG00000057513	334932	ensembl_gene_id	D. rerio	334932	D. rerio	0.0	0.0	0.0	0.0	0.0	0.0	0.0	0.0	0.0	0.0	0.0
ENSDARG00000058597	321720	ensembl_gene_id	D. rerio	321720	D. rerio	0.0	0.0	0.0	1.0	0.0	0.0	0.0	0.0	0.0	0.0	0.0
ENSDARG00000018698	445251	ensembl_gene_id	D. rerio	445251	D. rerio	0.0	0.0	0.0	0.0	0.0	0.0	1.0	0.0	0.0	0.0	0.0
ENSDARG00000079122	561718	ensembl_gene_id	D. rerio	561718	D. rerio	0.0	0.0	0.0	0.0	0.0	0.0	0.0	0.0	0.0	0.0	0.0
ENSDARG00000036965	492480	ensembl_gene_id	D. rerio	492480	D. rerio	0.0	0.0	0.0	0.0	0.0	0.0	0.0	0.0	0.0	0.0	0.0
ENSDARG00000104221	436827	ensembl_gene_id	D. rerio	436827	D. rerio	0.0	0.0	0.0	0.0	0.0	0.0	0.0	0.0	0.0	0.0	0.0
ENSDARG00000012387	406702	ensembl_gene_id	D. rerio	406702	D. rerio	0.0	0.0	0.0	0.0	0.0	0.0	0.0	0.0	0.0	0.0	0.0
ENSDARG00000039215	321378	ensembl_gene_id	D. rerio	321378	D. rerio	0.0	0.0	0.0	0.0	0.0	0.0	0.0	0.0	0.0	0.0	0.0
ENSDARG00000018432	406486	ensembl_gene_id	D. rerio	406486	D. rerio	0.0	0.0	0.0	0.0	0.0	0.0	0.0	0.0	0.0	0.0	0.0
ENSDARG00000031894	30701	ensembl_gene_id	D. rerio	30701	D. rerio	0.0	0.0	0.0	0.0	0.0	0.0	0.0	0.0	0.0	0.0	0.0
ENSDARG00000069415	557257	ensembl_gene_id	D. rerio	557257	D. rerio	0.0	0.0	0.0	0.0	0.0	0.0	0.0	0.0	0.0	0.0	0.0
ENSDARG00000104453	30121	ensembl_gene_id	D. rerio	30121	D. rerio	0.0	0.0	1.0	0.0	0.0	0.0	0.0	0.0	0.0	0.0	0.0
ENSDARG00000054473	566362	ensembl_gene_id	D. rerio	566362	D. rerio	0.0	0.0	0.0	0.0	1.0	0.0	0.0	0.0	0.0	0.0	0.0
ENSDARG00000104682	415209	ensembl_gene_id	D. rerio	415209	D. rerio	0.0	0.0	0.0	0.0	0.0	1.0	0.0	0.0	0.0	0.0	0.0
ENSDARG00000042571	436932	ensembl_gene_id	D. rerio	436932	D. rerio	0.0	0.0	0.0	0.0	0.0	0.0	0.0	0.0	0.0	0.0	0.0
ENSDARG00000018105	767757	ensembl_gene_id	D. rerio	767757	D. rerio	0.0	0.0	0.0	0.0	0.0	0.0	0.0	0.0	0.0	0.0	0.0
ENSDARG00000014420	30732	ensembl_gene_id	D. rerio	30732	D. rerio	0.0	0.0	0.0	0.0	0.0	0.0	0.0	0.0	0.0	0.0	0.0
ENSDARG00000087555	100329277	ensembl_gene_id	D. rerio	100329277	D. rerio	0.0	0.0	0.0	0.0	0.0	0.0	0.0	0.0	0.0	0.0	0.0
ENSDARG00000045951	503731	ensembl_gene_id	D. rerio	503731	D. rerio	0.0	1.0	0.0	0.0	0.0	0.0	0.0	0.0	0.0	0.0	0.0
ENSDARG00000051756	393532	ensembl_gene_id	D. rerio	393532	D. rerio	0.0	0.0	0.0	0.0	0.0	0.0	0.0	0.0	0.0	0.0	0.0
ENSDARG00000056856	324152	ensembl_gene_id	D. rerio	324152	D. rerio	0.0	0.0	0.0	0.0	0.0	0.0	0.0	0.0	0.0	0.0	0.0
ENSDARG00000052673	100000597	ensembl_gene_id	D. rerio	100000597	D. rerio	0.0	0.0	0.0	0.0	0.0	0.0	0.0	0.0	0.0	1.0	0.0
ENSDARG00000056001	792949	ensembl_gene_id	D. rerio	792949	D. rerio	0.0	0.0	0.0	0.0	0.0	0.0	0.0	0.0	0.0	0.0	0.0
ENSDARG00000019231	553383	ensembl_gene_id	D. rerio	553383	D. rerio	0.0	0.0	0.0	0.0	0.0	0.0	0.0	0.0	0.0	0.0	0.0
ENSDARG00000098780	436824	ensembl_gene_id	D. rerio	436824	D. rerio	0.0	0.0	0.0	0.0	0.0	0.0	0.0	0.0	0.0	0.0	0.0
ENSDARG00000037238	30641	ensembl_gene_id	D. rerio	30641	D. rerio	0.0	0.0	0.0	0.0	0.0	0.0	0.0	0.0	0.0	0.0	0.0
ENSDARG00000005908	503607	ensembl_gene_id	D. rerio	503607	D. rerio	0.0	0.0	1.0	0.0	0.0	0.0	0.0	0.0	0.0	0.0	0.0
ENSDARG00000034093	572548	ensembl_gene_id	D. rerio	572548	D. rerio	0.0	0.0	1.0	0.0	0.0	0.0	0.0	0.0	0.0	0.0	0.0
ENSDARG00000032737	170452	ensembl_gene_id	D. rerio	170452	D. rerio	0.0	0.0	0.0	0.0	0.0	0.0	0.0	0.0	0.0	0.0	0.0
ENSDARG00000013860	567019	ensembl_gene_id	D. rerio	567019	D. rerio	0.0	0.0	0.0	1.0	0.0	0.0	0.0	0.0	0.0	0.0	0.0
ENSDARG00000074776	323681	ensembl_gene_id	D. rerio	323681	D. rerio	0.0	0.0	0.0	0.0	0.0	0.0	0.0	0.0	0.0	0.0	0.0
ENSDARG00000101057	572211	ensembl_gene_id	D. rerio	572211	D. rerio	0.0	0.0	0.0	0.0	0.0	0.0	0.0	0.0	0.0	0.0	0.0
ENSDARG00000038786	564652	ensembl_gene_id	D. rerio	564652	D. rerio	0.0	0.0	0.0	0.0	0.0	0.0	0.0	0.0	0.0	0.0	0.0
ENSDARG00000020228	567297	ensembl_gene_id	D. rerio	567297	D. rerio	0.0	0.0	0.0	0.0	0.0	0.0	0.0	0.0	0.0	0.0	0.0
ENSDARG00000098280	324302	ensembl_gene_id	D. rerio	324302	D. rerio	0.0	0.0	0.0	0.0	0.0	0.0	0.0	0.0	0.0	0.0	0.0
ENSDARG00000059093	449796	ensembl_gene_id	D. rerio	449796	D. rerio	0.0	0.0	0.0	0.0	0.0	0.0	0.0	0.0	0.0	0.0	0.0
ENSDARG00000087285	101887154	ensembl_gene_id	D. rerio	101887154	D. rerio	0.0	0.0	0.0	0.0	0.0	0.0	0.0	0.0	0.0	0.0	0.0
ENSDARG00000102879	100536821	ensembl_gene_id	D. rerio	100536821	D. rerio	0.0	0.0	0.0	0.0	0.0	0.0	0.0	0.0	0.0	0.0	0.0
ENSDARG00000008060	564588	ensembl_gene_id	D. rerio	564588	D. rerio	0.0	0.0	0.0	0.0	0.0	0.0	0.0	0.0	0.0	0.0	0.0
ENSDARG00000044511	30452	ensembl_gene_id	D. rerio	30452	D. rerio	0.0	0.0	0.0	0.0	0.0	0.0	0.0	0.0	0.0	0.0	0.0
ENSDARG00000059059	335889	ensembl_gene_id	D. rerio	335889	D. rerio	0.0	0.0	0.0	0.0	0.0	0.0	0.0	0.0	0.0	0.0	0.0
ENSDARG00000104835	325488	ensembl_gene_id	D. rerio	325488	D. rerio	0.0	0.0	1.0	0.0	0.0	0.0	0.0	0.0	0.0	0.0	0.0
ENSDARG00000074424	572463	ensembl_gene_id	D. rerio	572463	D. rerio	0.0	0.0	0.0	0.0	0.0	0.0	0.0	0.0	0.0	0.0	0.0
ENSDARG00000041779	100038781	ensembl_gene_id	D. rerio	100038781	D. rerio	0.0	0.0	0.0	0.0	0.0	0.0	0.0	0.0	0.0	0.0	0.0
ENSDARG00000053467	378721	ensembl_gene_id	D. rerio	378721	D. rerio	0.0	0.0	0.0	0.0	0.0	0.0	0.0	0.0	0.0	0.0	0.0
ENSDARG00000101557	387260	ensembl_gene_id	D. rerio	387260	D. rerio	0.0	0.0	0.0	0.0	0.0	0.0	0.0	0.0	0.0	0.0	0.0
ENSDARG00000101858						nan	nan	nan	nan	nan	nan	nan	nan	nan	nan	nan
ENSDARG00000058115	352940	ensembl_gene_id	D. rerio	352940	D. rerio	0.0	0.0	1.0	0.0	0.0	0.0	0.0	0.0	0.0	0.0	0.0
ENSDARG00000020730	793294	ensembl_gene_id	D. rerio	793294	D. rerio	0.0	0.0	0.0	0.0	0.0	0.0	0.0	0.0	0.0	0.0	0.0
ENSDARG00000005754	799867	ensembl_gene_id	D. rerio	799867	D. rerio	0.0	0.0	0.0	1.0	0.0	0.0	0.0	0.0	0.0	0.0	0.0
ENSDARG00000006477	386644	ensembl_gene_id	D. rerio	386644	D. rerio	0.0	0.0	0.0	0.0	0.0	0.0	0.0	0.0	0.0	0.0	0.0
ENSDARG00000075164	100003770	ensembl_gene_id	D. rerio	100003770	D. rerio	0.0	0.0	1.0	0.0	0.0	0.0	0.0	0.0	0.0	0.0	0.0
ENSDARG00000074808	557764	ensembl_gene_id	D. rerio	557764	D. rerio	0.0	0.0	0.0	0.0	0.0	0.0	0.0	0.0	0.0	0.0	0.0
ENSDARG00000060452	564922	ensembl_gene_id	D. rerio	564922	D. rerio	0.0	0.0	0.0	0.0	0.0	0.0	0.0	0.0	0.0	0.0	0.0
ENSDARG00000038074	393990	ensembl_gene_id	D. rerio	393990	D. rerio	0.0	0.0	0.0	0.0	0.0	0.0	0.0	0.0	0.0	0.0	0.0
ENSDARG00000054442	415180	ensembl_gene_id	D. rerio	415180	D. rerio	0.0	0.0	0.0	0.0	0.0	0.0	0.0	0.0	0.0	0.0	0.0
ENSDARG00000020345	404604	ensembl_gene_id	D. rerio	404604	D. rerio	0.0	0.0	0.0	0.0	0.0	1.0	0.0	0.0	0.0	0.0	0.0
ENSDARG00000029331	368510	ensembl_gene_id	D. rerio	368510	D. rerio	0.0	0.0	0.0	0.0	0.0	0.0	1.0	0.0	0.0	0.0	0.0
ENSDARG00000068868	492812	ensembl_gene_id	D. rerio	492812	D. rerio	0.0	0.0	0.0	0.0	0.0	0.0	0.0	0.0	0.0	0.0	0.0
ENSDARG00000020893	406717	ensembl_gene_id	D. rerio	406717	D. rerio	0.0	0.0	0.0	0.0	0.0	0.0	0.0	0.0	0.0	0.0	0.0
ENSDARG00000099258	556724	ensembl_gene_id	D. rerio	556724	D. rerio	0.0	0.0	0.0	0.0	0.0	0.0	0.0	1.0	0.0	0.0	0.0
ENSDARG00000021483	393148	ensembl_gene_id	D. rerio	393148	D. rerio	0.0	0.0	0.0	1.0	0.0	0.0	0.0	0.0	0.0	0.0	0.0
ENSDARG00000033965	406510	ensembl_gene_id	D. rerio	406510	D. rerio	0.0	0.0	0.0	0.0	0.0	0.0	0.0	0.0	0.0	0.0	0.0
ENSDARG00000006786	57969	ensembl_gene_id	D. rerio	57969	D. rerio	0.0	0.0	0.0	0.0	0.0	0.0	0.0	0.0	0.0	0.0	0.0
ENSDARG00000003046	571008	ensembl_gene_id	D. rerio	571008	D. rerio	0.0	0.0	0.0	0.0	0.0	0.0	0.0	0.0	0.0	0.0	0.0
ENSDARG00000039354	436865	ensembl_gene_id	D. rerio	436865	D. rerio	0.0	0.0	0.0	0.0	0.0	1.0	0.0	0.0	0.0	0.0	0.0
ENSDARG00000036894	494049	ensembl_gene_id	D. rerio	494049	D. rerio	0.0	0.0	0.0	0.0	0.0	0.0	0.0	0.0	0.0	0.0	0.0
ENSDARG00000043643	560857	ensembl_gene_id	D. rerio	560857	D. rerio	0.0	0.0	0.0	0.0	0.0	0.0	0.0	0.0	0.0	0.0	0.0
ENSDARG00000044766	393170	ensembl_gene_id	D. rerio	393170	D. rerio	0.0	0.0	0.0	0.0	0.0	0.0	0.0	0.0	0.0	0.0	0.0
ENSDARG00000036212	393583	ensembl_gene_id	D. rerio	393583	D. rerio	0.0	0.0	0.0	0.0	0.0	0.0	0.0	1.0	0.0	0.0	0.0
ENSDARG00000103862	58049	ensembl_gene_id	D. rerio	58049	D. rerio	0.0	0.0	0.0	0.0	0.0	0.0	0.0	0.0	0.0	0.0	0.0
ENSDARG00000045401	492342	ensembl_gene_id	D. rerio	492342	D. rerio	0.0	0.0	0.0	0.0	0.0	0.0	0.0	0.0	0.0	0.0	0.0
ENSDARG00000001909	555361	ensembl_gene_id	D. rerio	555361	D. rerio	0.0	0.0	0.0	0.0	0.0	1.0	0.0	0.0	0.0	0.0	0.0
ENSDARG00000057317	573301	ensembl_gene_id	D. rerio	573301	D. rerio	0.0	0.0	0.0	0.0	0.0	0.0	0.0	0.0	0.0	0.0	0.0
ENSDARG00000019556	553351	ensembl_gene_id	D. rerio	553351	D. rerio	0.0	0.0	0.0	0.0	0.0	0.0	0.0	0.0	0.0	0.0	0.0
ENSDARG00000032389	394127	ensembl_gene_id	D. rerio	394127	D. rerio	0.0	0.0	0.0	0.0	0.0	0.0	0.0	0.0	0.0	0.0	0.0
ENSDARG00000063634	563020	ensembl_gene_id	D. rerio	563020	D. rerio	0.0	0.0	0.0	0.0	0.0	0.0	0.0	0.0	0.0	0.0	0.0
ENSDARG00000112637	100535716	ensembl_gene_id	D. rerio	100535716	D. rerio	0.0	0.0	0.0	0.0	0.0	0.0	0.0	0.0	0.0	0.0	0.0
ENSDARG00000052783	447829	ensembl_gene_id	D. rerio	447829	D. rerio	0.0	0.0	0.0	0.0	0.0	0.0	0.0	1.0	0.0	0.0	0.0
ENSDARG00000076779	568603	ensembl_gene_id	D. rerio	568603	D. rerio	0.0	0.0	0.0	0.0	0.0	0.0	0.0	0.0	0.0	0.0	0.0
ENSDARG00000075859	100148439	ensembl_gene_id	D. rerio	100148439	D. rerio	0.0	0.0	0.0	0.0	0.0	0.0	0.0	1.0	0.0	0.0	0.0
ENSDARG00000042534	406566	ensembl_gene_id	D. rerio	406566	D. rerio	0.0	0.0	0.0	0.0	0.0	0.0	0.0	0.0	0.0	0.0	0.0
ENSDARG00000040161	436879	ensembl_gene_id	D. rerio	436879	D. rerio	0.0	0.0	0.0	0.0	0.0	0.0	0.0	0.0	0.0	0.0	0.0
ENSDARG00000019521	337514	ensembl_gene_id	D. rerio	337514	D. rerio	0.0	0.0	0.0	0.0	0.0	0.0	0.0	0.0	0.0	0.0	0.0
ENSDARG00000009031						nan	nan	nan	nan	nan	nan	nan	nan	nan	nan	nan
ENSDARG00000018914	406267	ensembl_gene_id	D. rerio	406267	D. rerio	0.0	0.0	0.0	0.0	0.0	0.0	0.0	0.0	0.0	0.0	0.0
ENSDARG00000099448	641492	ensembl_gene_id	D. rerio	641492	D. rerio	0.0	0.0	0.0	0.0	0.0	0.0	0.0	0.0	0.0	0.0	0.0
ENSDARG00000057699	554088	ensembl_gene_id	D. rerio	554088	D. rerio	0.0	0.0	0.0	1.0	0.0	0.0	0.0	0.0	0.0	0.0	0.0
ENSDARG00000009939	548335	ensembl_gene_id	D. rerio	548335	D. rerio	0.0	0.0	0.0	0.0	0.0	0.0	0.0	0.0	0.0	0.0	0.0
ENSDARG00000045618	406318	ensembl_gene_id	D. rerio	406318	D. rerio	0.0	0.0	0.0	0.0	0.0	0.0	0.0	0.0	0.0	0.0	0.0
ENSDARG00000090675	449850	ensembl_gene_id	D. rerio	449850	D. rerio	0.0	0.0	0.0	0.0	0.0	0.0	0.0	0.0	0.0	0.0	0.0
ENSDARG00000035629	567123	ensembl_gene_id	D. rerio	567123	D. rerio	0.0	0.0	0.0	0.0	0.0	1.0	0.0	0.0	0.0	0.0	0.0
ENSDARG00000079020	559280	ensembl_gene_id	D. rerio	559280	D. rerio	0.0	0.0	0.0	0.0	0.0	0.0	0.0	0.0	0.0	0.0	0.0
ENSDARG00000075747	794689	ensembl_gene_id	D. rerio	794689	D. rerio	0.0	0.0	0.0	0.0	0.0	0.0	0.0	0.0	0.0	0.0	0.0
ENSDARG00000040237	30580	ensembl_gene_id	D. rerio	30580	D. rerio	0.0	0.0	0.0	0.0	0.0	0.0	0.0	1.0	0.0	0.0	0.0
ENSDARG00000003058	415215	ensembl_gene_id	D. rerio	415215	D. rerio	0.0	0.0	0.0	0.0	0.0	0.0	0.0	0.0	0.0	0.0	0.0
ENSDARG00000096725	100150256	ensembl_gene_id	D. rerio	100150256	D. rerio	0.0	0.0	0.0	0.0	0.0	0.0	0.0	0.0	0.0	0.0	0.0
ENSDARG00000012896	30630	ensembl_gene_id	D. rerio	30630	D. rerio	0.0	0.0	0.0	0.0	0.0	0.0	0.0	0.0	0.0	0.0	0.0
ENSDARG00000104267	337176	ensembl_gene_id	D. rerio	337176	D. rerio	0.0	0.0	0.0	0.0	0.0	0.0	0.0	0.0	0.0	0.0	0.0
ENSDARG00000015971	394101	ensembl_gene_id	D. rerio	394101	D. rerio	0.0	0.0	0.0	0.0	0.0	0.0	0.0	1.0	0.0	0.0	0.0
ENSDARG00000013397	394197	ensembl_gene_id	D. rerio	394197	D. rerio	0.0	0.0	0.0	0.0	0.0	0.0	0.0	0.0	0.0	0.0	0.0
ENSDARG00000035821	553317	ensembl_gene_id	D. rerio	553317	D. rerio	0.0	0.0	0.0	0.0	0.0	0.0	0.0	0.0	0.0	0.0	0.0
ENSDARG00000071095	100149890	ensembl_gene_id	D. rerio	100149890	D. rerio	0.0	0.0	0.0	0.0	0.0	0.0	0.0	0.0	0.0	0.0	0.0
ENSDARG00000057855	407642	ensembl_gene_id	D. rerio	407642	D. rerio	0.0	0.0	0.0	0.0	0.0	0.0	0.0	0.0	0.0	0.0	0.0
ENSDARG00000025912	541427	ensembl_gene_id	D. rerio	541427	D. rerio	0.0	0.0	0.0	0.0	0.0	0.0	0.0	0.0	0.0	0.0	0.0
ENSDARG00000018658	431768	ensembl_gene_id	D. rerio	431768	D. rerio	0.0	0.0	0.0	0.0	0.0	0.0	0.0	0.0	0.0	0.0	0.0
ENSDARG00000069356	57987	ensembl_gene_id	D. rerio	57987	D. rerio	0.0	0.0	0.0	0.0	0.0	0.0	0.0	0.0	0.0	0.0	0.0
ENSDARG00000060813	571486	ensembl_gene_id	D. rerio	571486	D. rerio	0.0	0.0	0.0	0.0	0.0	0.0	0.0	0.0	0.0	0.0	0.0
ENSDARG00000103379	30567	ensembl_gene_id	D. rerio	30567	D. rerio	0.0	0.0	0.0	0.0	0.0	0.0	0.0	0.0	0.0	0.0	0.0
ENSDARG00000003098	415256	ensembl_gene_id	D. rerio	415256	D. rerio	0.0	0.0	0.0	0.0	0.0	0.0	0.0	0.0	1.0	0.0	0.0
ENSDARG00000095715						nan	nan	nan	nan	nan	nan	nan	nan	nan	nan	nan
ENSDARG00000076729	100006612	ensembl_gene_id	D. rerio	100006612	D. rerio	0.0	0.0	0.0	0.0	0.0	1.0	0.0	0.0	0.0	0.0	0.0
ENSDARG00000005500	403055	ensembl_gene_id	D. rerio	403055	D. rerio	0.0	0.0	0.0	0.0	0.0	0.0	0.0	0.0	0.0	0.0	0.0
ENSDARG00000104826	503571	ensembl_gene_id	D. rerio	503571	D. rerio	0.0	0.0	0.0	0.0	0.0	0.0	0.0	0.0	0.0	0.0	0.0
ENSDARG00000074869	799862	ensembl_gene_id	D. rerio	799862	D. rerio	0.0	0.0	0.0	0.0	0.0	0.0	0.0	0.0	0.0	0.0	0.0
ENSDARG00000041359	569044	ensembl_gene_id	D. rerio	569044	D. rerio	0.0	0.0	0.0	0.0	0.0	0.0	0.0	0.0	0.0	0.0	0.0
ENSDARG00000008278	402934	ensembl_gene_id	D. rerio	402934	D. rerio	0.0	0.0	0.0	0.0	0.0	0.0	1.0	0.0	0.0	0.0	0.0
ENSDARG00000055679	100009640	ensembl_gene_id	D. rerio	100009640	D. rerio	0.0	0.0	0.0	0.0	0.0	0.0	0.0	0.0	0.0	0.0	0.0
ENSDARG00000037362	503728	ensembl_gene_id	D. rerio	503728	D. rerio	0.0	0.0	0.0	0.0	0.0	0.0	0.0	0.0	0.0	0.0	0.0
ENSDARG00000079610	565037	ensembl_gene_id	D. rerio	565037	D. rerio	0.0	0.0	0.0	0.0	0.0	0.0	0.0	0.0	0.0	1.0	0.0
ENSDARG00000053456	100136866	ensembl_gene_id	D. rerio	100136866	D. rerio	0.0	0.0	0.0	0.0	0.0	0.0	0.0	0.0	0.0	0.0	0.0
ENSDARG00000061735	555643	ensembl_gene_id	D. rerio	555643	D. rerio	1.0	0.0	0.0	0.0	0.0	0.0	0.0	0.0	0.0	0.0	0.0
ENSDARG00000038428	337298	ensembl_gene_id	D. rerio	337298	D. rerio	0.0	0.0	0.0	0.0	0.0	0.0	0.0	0.0	0.0	0.0	0.0
ENSDARG00000093612	563325	ensembl_gene_id	D. rerio	563325	D. rerio	0.0	0.0	0.0	0.0	0.0	0.0	0.0	0.0	0.0	0.0	0.0
ENSDARG00000008880	567050	ensembl_gene_id	D. rerio	567050	D. rerio	0.0	0.0	0.0	0.0	0.0	0.0	0.0	0.0	0.0	0.0	0.0
ENSDARG00000068637	798456	ensembl_gene_id	D. rerio	798456	D. rerio	0.0	0.0	0.0	0.0	0.0	0.0	0.0	0.0	0.0	0.0	0.0
ENSDARG00000077295	100002625	ensembl_gene_id	D. rerio	100002625	D. rerio	0.0	0.0	0.0	0.0	0.0	0.0	0.0	0.0	0.0	0.0	0.0
ENSDARG00000060639	327160	ensembl_gene_id	D. rerio	327160	D. rerio	0.0	0.0	0.0	0.0	0.0	0.0	0.0	0.0	0.0	0.0	0.0
ENSDARG00000035868	557962	ensembl_gene_id	D. rerio	557962	D. rerio	0.0	0.0	0.0	0.0	0.0	1.0	0.0	0.0	0.0	0.0	0.0
ENSDARG00000074636	792564	ensembl_gene_id	D. rerio	792564	D. rerio	0.0	0.0	0.0	0.0	0.0	0.0	0.0	0.0	0.0	0.0	0.0
ENSDARG00000045142	561790	ensembl_gene_id	D. rerio	561790	D. rerio	0.0	0.0	0.0	0.0	0.0	0.0	0.0	0.0	0.0	0.0	0.0
ENSDARG00000017439	553214	ensembl_gene_id	D. rerio	553214	D. rerio	0.0	0.0	0.0	0.0	0.0	0.0	0.0	0.0	0.0	0.0	0.0
ENSDARG00000061257	751673	ensembl_gene_id	D. rerio	751673	D. rerio	0.0	0.0	0.0	0.0	0.0	0.0	0.0	0.0	0.0	0.0	0.0
ENSDARG00000015006	393896	ensembl_gene_id	D. rerio	393896	D. rerio	0.0	0.0	0.0	0.0	0.0	1.0	0.0	0.0	0.0	0.0	0.0
ENSDARG00000087616	567833	ensembl_gene_id	D. rerio	567833	D. rerio	0.0	0.0	0.0	0.0	0.0	1.0	0.0	0.0	0.0	0.0	0.0
ENSDARG00000038695	30736	ensembl_gene_id	D. rerio	30736	D. rerio	0.0	0.0	0.0	0.0	0.0	0.0	0.0	0.0	0.0	0.0	0.0
ENSDARG00000078685	100330077	ensembl_gene_id	D. rerio	100330077	D. rerio	0.0	0.0	0.0	0.0	0.0	0.0	0.0	0.0	0.0	0.0	0.0
ENSDARG00000053070	324569	ensembl_gene_id	D. rerio	324569	D. rerio	0.0	0.0	0.0	0.0	0.0	0.0	0.0	0.0	0.0	0.0	0.0
ENSDARG00000062954	558981	ensembl_gene_id	D. rerio	558981	D. rerio	0.0	0.0	1.0	0.0	0.0	0.0	0.0	0.0	0.0	0.0	0.0
ENSDARG00000089372	321857	ensembl_gene_id	D. rerio	321857	D. rerio	0.0	0.0	1.0	0.0	0.0	0.0	0.0	0.0	0.0	0.0	0.0
ENSDARG00000009194	100535782	ensembl_gene_id	D. rerio	100535782	D. rerio	0.0	0.0	0.0	0.0	0.0	0.0	0.0	0.0	0.0	0.0	0.0
ENSDARG00000046071	402980	ensembl_gene_id	D. rerio	402980	D. rerio	0.0	0.0	0.0	0.0	0.0	0.0	0.0	0.0	0.0	0.0	0.0
ENSDARG00000018165	100003959	ensembl_gene_id	D. rerio	100003959	D. rerio	0.0	0.0	0.0	0.0	0.0	0.0	0.0	0.0	0.0	0.0	0.0
ENSDARG00000020301	553455	ensembl_gene_id	D. rerio	553455	D. rerio	0.0	0.0	0.0	0.0	0.0	0.0	0.0	0.0	0.0	0.0	0.0
ENSDARG00000061629	794020	ensembl_gene_id	D. rerio	794020	D. rerio	0.0	0.0	0.0	0.0	0.0	0.0	0.0	0.0	0.0	0.0	0.0
ENSDARG00000059993	100004946	ensembl_gene_id	D. rerio	100004946	D. rerio	0.0	0.0	0.0	0.0	0.0	0.0	0.0	0.0	0.0	0.0	0.0
ENSDARG00000017661	403065	ensembl_gene_id	D. rerio	403065	D. rerio	0.0	0.0	1.0	0.0	0.0	0.0	0.0	0.0	0.0	0.0	0.0
ENSDARG00000025106	550554	ensembl_gene_id	D. rerio	550554	D. rerio	0.0	0.0	0.0	1.0	0.0	0.0	0.0	0.0	0.0	0.0	0.0
ENSDARG00000063341	555997	ensembl_gene_id	D. rerio	555997	D. rerio	0.0	0.0	0.0	0.0	0.0	0.0	0.0	0.0	0.0	0.0	0.0
ENSDARG00000029114	562728	ensembl_gene_id	D. rerio	562728	D. rerio	0.0	0.0	1.0	0.0	0.0	0.0	0.0	0.0	0.0	0.0	0.0
ENSDARG00000068217	100536636	ensembl_gene_id	D. rerio	100536636	D. rerio	0.0	0.0	0.0	0.0	0.0	0.0	0.0	0.0	0.0	0.0	0.0
ENSDARG00000078659	571908	ensembl_gene_id	D. rerio	571908	D. rerio	0.0	0.0	0.0	0.0	0.0	0.0	0.0	0.0	0.0	0.0	0.0
ENSDARG00000054723	566905	ensembl_gene_id	D. rerio	566905	D. rerio	0.0	0.0	0.0	0.0	0.0	0.0	0.0	0.0	0.0	0.0	0.0
ENSDARG00000069265	497645	ensembl_gene_id	D. rerio	497645	D. rerio	0.0	0.0	0.0	0.0	0.0	0.0	0.0	0.0	0.0	0.0	0.0
ENSDARG00000061656	565773	ensembl_gene_id	D. rerio	565773	D. rerio	0.0	0.0	0.0	1.0	0.0	0.0	0.0	0.0	0.0	0.0	0.0
ENSDARG00000075133	563527	ensembl_gene_id	D. rerio	563527	D. rerio	0.0	0.0	0.0	0.0	0.0	0.0	0.0	0.0	0.0	0.0	0.0
ENSDARG00000007302	393150	ensembl_gene_id	D. rerio	393150	D. rerio	0.0	0.0	0.0	0.0	0.0	0.0	0.0	0.0	0.0	0.0	0.0
ENSDARG00000000394	556290	ensembl_gene_id	D. rerio	556290	D. rerio	0.0	0.0	0.0	0.0	0.0	0.0	0.0	0.0	0.0	0.0	0.0
ENSDARG00000035333	553502	ensembl_gene_id	D. rerio	553502	D. rerio	0.0	0.0	0.0	0.0	0.0	0.0	0.0	0.0	0.0	0.0	0.0
ENSDARG00000100553	406800	ensembl_gene_id	D. rerio	406800	D. rerio	0.0	0.0	0.0	0.0	0.0	0.0	0.0	0.0	0.0	0.0	0.0
ENSDARG00000078468	565888	ensembl_gene_id	D. rerio	565888	D. rerio	0.0	0.0	0.0	0.0	0.0	0.0	0.0	0.0	0.0	0.0	0.0
ENSDARG00000000861	368473	ensembl_gene_id	D. rerio	368473	D. rerio	0.0	0.0	0.0	0.0	0.0	0.0	0.0	0.0	0.0	0.0	0.0
ENSDARG00000013526	567357	ensembl_gene_id	D. rerio	567357	D. rerio	0.0	0.0	0.0	0.0	0.0	0.0	0.0	0.0	0.0	0.0	0.0
ENSDARG00000074708	560136	ensembl_gene_id	D. rerio	560136	D. rerio	0.0	0.0	0.0	0.0	0.0	0.0	0.0	0.0	0.0	0.0	0.0
ENSDARG00000057903	553343	ensembl_gene_id	D. rerio	553343	D. rerio	0.0	0.0	0.0	0.0	0.0	0.0	0.0	0.0	0.0	0.0	0.0
ENSDARG00000075536	324841	ensembl_gene_id	D. rerio	324841	D. rerio	0.0	0.0	0.0	0.0	0.0	0.0	0.0	0.0	0.0	0.0	0.0
ENSDARG00000034933	325751	ensembl_gene_id	D. rerio	325751	D. rerio	0.0	0.0	0.0	0.0	0.0	0.0	0.0	0.0	0.0	0.0	0.0
ENSDARG00000089303	562425	ensembl_gene_id	D. rerio	562425	D. rerio	0.0	0.0	0.0	0.0	0.0	0.0	0.0	0.0	0.0	0.0	0.0
ENSDARG00000058381	562552	ensembl_gene_id	D. rerio	562552	D. rerio	0.0	0.0	1.0	0.0	0.0	0.0	0.0	0.0	0.0	0.0	0.0
ENSDARG00000017427	327626	ensembl_gene_id	D. rerio	327626	D. rerio	0.0	0.0	0.0	0.0	0.0	0.0	0.0	0.0	0.0	0.0	0.0
ENSDARG00000011163	544658	ensembl_gene_id	D. rerio	544658	D. rerio	0.0	0.0	0.0	0.0	0.0	0.0	0.0	0.0	0.0	0.0	0.0
ENSDARG00000097530	100000884	ensembl_gene_id	D. rerio	100000884	D. rerio	0.0	0.0	0.0	0.0	0.0	0.0	0.0	0.0	0.0	0.0	0.0
ENSDARG00000071164	553720	ensembl_gene_id	D. rerio	553720	D. rerio	0.0	0.0	0.0	0.0	0.0	0.0	0.0	0.0	0.0	0.0	0.0
ENSDARG00000003495	100150917	ensembl_gene_id	D. rerio	100150917	D. rerio	0.0	0.0	0.0	0.0	0.0	0.0	0.0	1.0	0.0	0.0	0.0
ENSDARG00000067848	447879	ensembl_gene_id	D. rerio	447879	D. rerio	0.0	0.0	0.0	0.0	0.0	0.0	0.0	0.0	0.0	0.0	0.0
ENSDARG00000036414	794738	ensembl_gene_id	D. rerio	794738	D. rerio	0.0	0.0	0.0	0.0	0.0	0.0	0.0	0.0	0.0	0.0	0.0
ENSDARG00000068397	565809	ensembl_gene_id	D. rerio	565809	D. rerio	0.0	0.0	0.0	0.0	0.0	0.0	0.0	0.0	0.0	0.0	0.0
ENSDARG00000004189	326746	ensembl_gene_id	D. rerio	326746	D. rerio	0.0	0.0	0.0	0.0	0.0	0.0	0.0	0.0	0.0	0.0	0.0
ENSDARG00000079387	568178	ensembl_gene_id	D. rerio	568178	D. rerio	0.0	0.0	0.0	0.0	0.0	0.0	0.0	0.0	0.0	0.0	0.0
ENSDARG00000038424	794635	ensembl_gene_id	D. rerio	794635	D. rerio	0.0	0.0	0.0	0.0	0.0	0.0	0.0	0.0	0.0	0.0	0.0
ENSDARG00000052625	393785	ensembl_gene_id	D. rerio	393785	D. rerio	0.0	0.0	0.0	0.0	0.0	0.0	0.0	0.0	0.0	0.0	0.0
ENSDARG00000006600	393397	ensembl_gene_id	D. rerio	393397	D. rerio	0.0	0.0	0.0	0.0	0.0	0.0	0.0	0.0	0.0	0.0	0.0
ENSDARG00000061490	567461	ensembl_gene_id	D. rerio	567461	D. rerio	0.0	0.0	0.0	0.0	0.0	0.0	0.0	0.0	0.0	0.0	0.0
ENSDARG00000104149	325358	ensembl_gene_id	D. rerio	325358	D. rerio	0.0	0.0	0.0	0.0	0.0	0.0	0.0	0.0	0.0	0.0	0.0
ENSDARG00000062799	678518	ensembl_gene_id	D. rerio	678518	D. rerio	0.0	0.0	0.0	0.0	0.0	1.0	0.0	0.0	0.0	1.0	0.0
ENSDARG00000045681	405811	ensembl_gene_id	D. rerio	405811	D. rerio	0.0	0.0	0.0	0.0	0.0	0.0	0.0	0.0	0.0	0.0	0.0
ENSDARG00000055642	100148522	ensembl_gene_id	D. rerio	100148522	D. rerio	0.0	0.0	0.0	0.0	0.0	0.0	0.0	0.0	0.0	0.0	0.0
ENSDARG00000098822	323071	ensembl_gene_id	D. rerio	323071	D. rerio	0.0	0.0	0.0	0.0	0.0	0.0	1.0	1.0	0.0	0.0	0.0
ENSDARG00000030012	407677	ensembl_gene_id	D. rerio	407677	D. rerio	0.0	0.0	0.0	0.0	0.0	0.0	0.0	0.0	0.0	0.0	0.0
ENSDARG00000018047	562889	ensembl_gene_id	D. rerio	562889	D. rerio	0.0	0.0	0.0	0.0	0.0	0.0	0.0	1.0	0.0	0.0	0.0
ENSDARG00000015901	562434	ensembl_gene_id	D. rerio	562434	D. rerio	1.0	0.0	0.0	0.0	0.0	0.0	0.0	0.0	0.0	0.0	0.0
ENSDARG00000097615	793004	ensembl_gene_id	D. rerio	793004	D. rerio	0.0	0.0	0.0	0.0	0.0	0.0	0.0	0.0	0.0	0.0	0.0
ENSDARG00000075707	322921	ensembl_gene_id	D. rerio	322921	D. rerio	0.0	0.0	0.0	0.0	0.0	0.0	0.0	0.0	0.0	0.0	0.0
ENSDARG00000069269	565515	ensembl_gene_id	D. rerio	565515	D. rerio	0.0	0.0	0.0	0.0	0.0	0.0	0.0	0.0	0.0	0.0	0.0
ENSDARG00000075899	100535070	ensembl_gene_id	D. rerio	100535070	D. rerio	0.0	0.0	0.0	0.0	0.0	0.0	0.0	0.0	0.0	0.0	0.0
ENSDARG00000014499	445204	ensembl_gene_id	D. rerio	445204	D. rerio	0.0	0.0	0.0	0.0	0.0	0.0	0.0	0.0	0.0	0.0	0.0
ENSDARG00000104733	100137123	ensembl_gene_id	D. rerio	100137123	D. rerio	0.0	0.0	0.0	0.0	0.0	0.0	0.0	0.0	0.0	0.0	0.0
ENSDARG00000111812						nan	nan	nan	nan	nan	nan	nan	nan	nan	nan	nan
ENSDARG00000051975	559896	ensembl_gene_id	D. rerio	559896	D. rerio	0.0	0.0	0.0	0.0	0.0	0.0	0.0	0.0	0.0	0.0	0.0
ENSDARG00000071339	558180	ensembl_gene_id	D. rerio	558180	D. rerio	0.0	0.0	0.0	0.0	0.0	0.0	0.0	0.0	0.0	0.0	0.0
ENSDARG00000043019	322338	ensembl_gene_id	D. rerio	322338	D. rerio	0.0	0.0	0.0	0.0	0.0	0.0	0.0	1.0	0.0	0.0	0.0
ENSDARG00000077643	554606	ensembl_gene_id	D. rerio	554606	D. rerio	0.0	0.0	0.0	0.0	0.0	0.0	0.0	0.0	0.0	0.0	0.0
ENSDARG00000060392	558193	ensembl_gene_id	D. rerio	558193	D. rerio	0.0	0.0	0.0	0.0	0.0	0.0	0.0	0.0	0.0	0.0	0.0
ENSDARG00000036386	573001	ensembl_gene_id	D. rerio	573001	D. rerio	1.0	0.0	0.0	0.0	0.0	0.0	0.0	0.0	0.0	0.0	0.0
ENSDARG00000105479	563788	ensembl_gene_id	D. rerio	563788	D. rerio	0.0	0.0	0.0	0.0	0.0	0.0	0.0	0.0	0.0	0.0	0.0
ENSDARG00000045822	556703	ensembl_gene_id	D. rerio	556703	D. rerio	0.0	0.0	0.0	0.0	0.0	1.0	0.0	0.0	0.0	0.0	0.0
ENSDARG00000011740	402989	ensembl_gene_id	D. rerio	402989	D. rerio	0.0	0.0	0.0	0.0	0.0	0.0	0.0	0.0	0.0	0.0	1.0
ENSDARG00000100918	259194	ensembl_gene_id	D. rerio	259194	D. rerio	0.0	0.0	0.0	0.0	0.0	1.0	0.0	0.0	0.0	0.0	0.0
ENSDARG00000009806	393717	ensembl_gene_id	D. rerio	393717	D. rerio	0.0	0.0	0.0	0.0	0.0	0.0	0.0	0.0	0.0	0.0	0.0
ENSDARG00000098605	100001845	ensembl_gene_id	D. rerio	100001845	D. rerio	0.0	0.0	0.0	0.0	0.0	0.0	0.0	0.0	0.0	0.0	0.0
ENSDARG00000042990	399485	ensembl_gene_id	D. rerio	399485	D. rerio	0.0	0.0	0.0	0.0	0.0	0.0	0.0	0.0	0.0	0.0	0.0
ENSDARG00000057863	323723	ensembl_gene_id	D. rerio	323723	D. rerio	0.0	0.0	0.0	0.0	0.0	0.0	0.0	0.0	0.0	0.0	0.0
ENSDARG00000061736	103909035	ensembl_gene_id	D. rerio	103909035	D. rerio	0.0	0.0	0.0	0.0	0.0	0.0	0.0	0.0	0.0	0.0	0.0
ENSDARG00000008247	567023	ensembl_gene_id	D. rerio	567023	D. rerio	0.0	0.0	0.0	0.0	0.0	0.0	0.0	0.0	0.0	0.0	0.0
ENSDARG00000062781	797748	ensembl_gene_id	D. rerio	797748	D. rerio	0.0	0.0	0.0	0.0	0.0	0.0	0.0	0.0	0.0	0.0	0.0
ENSDARG00000033029	565697	ensembl_gene_id	D. rerio	565697	D. rerio	0.0	0.0	0.0	0.0	0.0	0.0	0.0	0.0	0.0	0.0	0.0
ENSDARG00000057772	100136862	ensembl_gene_id	D. rerio	100136862	D. rerio	0.0	0.0	0.0	0.0	0.0	0.0	0.0	0.0	0.0	0.0	0.0
ENSDARG00000074332	322667	ensembl_gene_id	D. rerio	322667	D. rerio	0.0	0.0	0.0	0.0	0.0	0.0	0.0	0.0	0.0	0.0	0.0
ENSDARG00000087417	792560	ensembl_gene_id	D. rerio	792560	D. rerio	0.0	0.0	0.0	0.0	0.0	0.0	0.0	0.0	0.0	0.0	0.0
ENSDARG00000055052						nan	nan	nan	nan	nan	nan	nan	nan	nan	nan	nan
ENSDARG00000053857	100037381	ensembl_gene_id	D. rerio	100037381	D. rerio	0.0	0.0	0.0	0.0	0.0	0.0	0.0	0.0	0.0	0.0	0.0
ENSDARG00000007077	449857	ensembl_gene_id	D. rerio	449857	D. rerio	0.0	0.0	0.0	0.0	0.0	0.0	0.0	0.0	0.0	0.0	0.0
ENSDARG00000069981	558206	ensembl_gene_id	D. rerio	558206	D. rerio	0.0	0.0	0.0	0.0	0.0	0.0	0.0	0.0	0.0	0.0	0.0
ENSDARG00000058352	798073	ensembl_gene_id	D. rerio	798073	D. rerio	0.0	0.0	0.0	0.0	0.0	0.0	0.0	0.0	0.0	0.0	0.0
ENSDARG00000077410	560956	ensembl_gene_id	D. rerio	560956	D. rerio	0.0	0.0	0.0	0.0	0.0	1.0	0.0	0.0	0.0	0.0	0.0
ENSDARG00000056531	449827	ensembl_gene_id	D. rerio	449827	D. rerio	0.0	0.0	0.0	0.0	0.0	0.0	0.0	0.0	0.0	0.0	0.0
ENSDARG00000004074	555350	ensembl_gene_id	D. rerio	555350	D. rerio	0.0	0.0	0.0	0.0	0.0	0.0	0.0	0.0	0.0	0.0	0.0
ENSDARG00000016783	494133	ensembl_gene_id	D. rerio	494133	D. rerio	1.0	0.0	0.0	0.0	0.0	0.0	0.0	0.0	0.0	0.0	0.0
ENSDARG00000077177	568951	ensembl_gene_id	D. rerio	568951	D. rerio	0.0	0.0	1.0	0.0	0.0	0.0	0.0	0.0	0.0	0.0	0.0
ENSDARG00000105185	431776	ensembl_gene_id	D. rerio	431776	D. rerio	0.0	0.0	0.0	0.0	0.0	0.0	0.0	0.0	0.0	0.0	0.0
ENSDARG00000011533	550377	ensembl_gene_id	D. rerio	550377	D. rerio	0.0	0.0	0.0	0.0	0.0	0.0	0.0	0.0	0.0	0.0	0.0
ENSDARG00000034700	558154	ensembl_gene_id	D. rerio	558154	D. rerio	0.0	0.0	0.0	0.0	0.0	0.0	0.0	0.0	0.0	0.0	0.0
ENSDARG00000078535	561887	ensembl_gene_id	D. rerio	561887	D. rerio	0.0	0.0	0.0	0.0	0.0	0.0	0.0	0.0	0.0	0.0	0.0
ENSDARG00000060058	556823	ensembl_gene_id	D. rerio	556823	D. rerio	0.0	0.0	0.0	0.0	0.0	0.0	0.0	0.0	0.0	0.0	0.0
ENSDARG00000007220	114442	ensembl_gene_id	D. rerio	114442	D. rerio	0.0	0.0	0.0	0.0	0.0	0.0	0.0	0.0	0.0	0.0	0.0
ENSDARG00000037405	550461	ensembl_gene_id	D. rerio	550461	D. rerio	0.0	0.0	0.0	0.0	0.0	0.0	0.0	0.0	0.0	0.0	0.0
ENSDARG00000071424	563359	ensembl_gene_id	D. rerio	563359	D. rerio	0.0	0.0	0.0	0.0	0.0	0.0	0.0	0.0	0.0	0.0	0.0
ENSDARG00000011973	445400	ensembl_gene_id	D. rerio	445400	D. rerio	0.0	0.0	0.0	0.0	0.0	0.0	0.0	0.0	0.0	0.0	0.0
ENSDARG00000027154	335107	ensembl_gene_id	D. rerio	335107	D. rerio	0.0	0.0	0.0	0.0	0.0	0.0	0.0	0.0	0.0	0.0	0.0
ENSDARG00000071272	100144559	ensembl_gene_id	D. rerio	100144559	D. rerio	0.0	0.0	0.0	0.0	0.0	0.0	1.0	0.0	0.0	0.0	0.0
ENSDARG00000016710	321875	ensembl_gene_id	D. rerio	321875	D. rerio	0.0	0.0	0.0	0.0	0.0	0.0	0.0	0.0	0.0	0.0	0.0
ENSDARG00000030824	570012	ensembl_gene_id	D. rerio	570012	D. rerio	0.0	0.0	0.0	0.0	0.0	0.0	0.0	0.0	0.0	0.0	0.0
ENSDARG00000037517	323482	ensembl_gene_id	D. rerio	323482	D. rerio	0.0	0.0	0.0	0.0	0.0	0.0	0.0	0.0	0.0	0.0	0.0
ENSDARG00000001558	30453	ensembl_gene_id	D. rerio	30453	D. rerio	0.0	0.0	0.0	0.0	0.0	1.0	0.0	0.0	0.0	0.0	0.0
ENSDARG00000021633	445130	ensembl_gene_id	D. rerio	445130	D. rerio	0.0	0.0	0.0	0.0	0.0	0.0	0.0	0.0	0.0	0.0	0.0
ENSDARG00000016086	321695	ensembl_gene_id	D. rerio	321695	D. rerio	0.0	0.0	0.0	0.0	0.0	0.0	0.0	0.0	0.0	0.0	0.0
ENSDARG00000078802	100151141	ensembl_gene_id	D. rerio	100151141	D. rerio	0.0	0.0	0.0	0.0	0.0	0.0	0.0	0.0	0.0	0.0	0.0
ENSDARG00000103542	30682	ensembl_gene_id	D. rerio	30682	D. rerio	0.0	0.0	0.0	0.0	0.0	0.0	0.0	0.0	0.0	0.0	0.0
ENSDARG00000025518	450058	ensembl_gene_id	D. rerio	450058	D. rerio	0.0	0.0	0.0	0.0	0.0	0.0	0.0	0.0	0.0	0.0	0.0
ENSDARG00000032072	559750	ensembl_gene_id	D. rerio	559750	D. rerio	0.0	0.0	1.0	0.0	0.0	0.0	0.0	0.0	0.0	0.0	0.0
ENSDARG00000069850	553799	ensembl_gene_id	D. rerio	553799	D. rerio	0.0	0.0	0.0	0.0	0.0	0.0	0.0	0.0	0.0	0.0	0.0
ENSDARG00000044574	767747	ensembl_gene_id	D. rerio	767747	D. rerio	0.0	0.0	0.0	0.0	0.0	0.0	0.0	0.0	0.0	0.0	0.0
ENSDARG00000086336	559239	ensembl_gene_id	D. rerio	559239	D. rerio	0.0	0.0	0.0	0.0	0.0	0.0	0.0	0.0	0.0	0.0	0.0
ENSDARG00000076754	554532	ensembl_gene_id	D. rerio	554532	D. rerio	0.0	0.0	0.0	0.0	0.0	0.0	0.0	0.0	0.0	0.0	0.0
ENSDARG00000014273	436815	ensembl_gene_id	D. rerio	436815	D. rerio	0.0	0.0	1.0	0.0	0.0	0.0	0.0	0.0	0.0	0.0	0.0
ENSDARG00000114670	566441	ensembl_gene_id	D. rerio	566441	D. rerio	0.0	0.0	0.0	0.0	0.0	0.0	0.0	0.0	0.0	0.0	0.0
ENSDARG00000004771	559527	ensembl_gene_id	D. rerio	559527	D. rerio	0.0	0.0	0.0	0.0	0.0	0.0	0.0	0.0	0.0	0.0	0.0
ENSDARG00000103516	571870	ensembl_gene_id	D. rerio	571870	D. rerio	0.0	0.0	0.0	0.0	0.0	0.0	0.0	0.0	0.0	0.0	0.0
ENSDARG00000006527	327372	ensembl_gene_id	D. rerio	327372	D. rerio	0.0	0.0	0.0	0.0	0.0	0.0	0.0	0.0	0.0	0.0	0.0
ENSDARG00000000943	402875	ensembl_gene_id	D. rerio	402875	D. rerio	0.0	0.0	0.0	0.0	0.0	0.0	0.0	0.0	0.0	0.0	0.0
ENSDARG00000104342	494092	ensembl_gene_id	D. rerio	494092	D. rerio	0.0	0.0	1.0	0.0	0.0	0.0	0.0	0.0	0.0	0.0	0.0
ENSDARG00000031075	569931	ensembl_gene_id	D. rerio	569931	D. rerio	0.0	0.0	0.0	0.0	0.0	0.0	0.0	0.0	0.0	0.0	0.0
ENSDARG00000069404	555548	ensembl_gene_id	D. rerio	555548	D. rerio	0.0	0.0	0.0	0.0	0.0	0.0	0.0	0.0	0.0	0.0	0.0
ENSDARG00000018820	570288	ensembl_gene_id	D. rerio	570288	D. rerio	0.0	0.0	0.0	0.0	0.0	1.0	0.0	0.0	0.0	0.0	0.0
ENSDARG00000025071	337414	ensembl_gene_id	D. rerio	337414	D. rerio	0.0	0.0	0.0	0.0	0.0	0.0	0.0	0.0	0.0	0.0	0.0
ENSDARG00000022101						nan	nan	nan	nan	nan	nan	nan	nan	nan	nan	nan
ENSDARG00000016481	393438	ensembl_gene_id	D. rerio	393438	D. rerio	0.0	0.0	0.0	1.0	0.0	0.0	0.0	0.0	0.0	0.0	0.0
ENSDARG00000076228	100136875	ensembl_gene_id	D. rerio	100136875	D. rerio	0.0	0.0	0.0	0.0	0.0	1.0	0.0	0.0	0.0	0.0	0.0
ENSDARG00000059231	561607	ensembl_gene_id	D. rerio	561607	D. rerio	0.0	0.0	0.0	0.0	0.0	0.0	0.0	0.0	0.0	0.0	0.0
ENSDARG00000032175	562370	ensembl_gene_id	D. rerio	562370	D. rerio	0.0	0.0	0.0	0.0	0.0	0.0	0.0	0.0	0.0	0.0	0.0
ENSDARG00000075487	567853	ensembl_gene_id	D. rerio	567853	D. rerio	0.0	0.0	0.0	0.0	0.0	0.0	0.0	0.0	0.0	0.0	0.0
ENSDARG00000013655	322103	ensembl_gene_id	D. rerio	322103	D. rerio	0.0	0.0	0.0	0.0	0.0	0.0	0.0	0.0	0.0	0.0	0.0
ENSDARG00000010280	562077	ensembl_gene_id	D. rerio	562077	D. rerio	0.0	0.0	0.0	0.0	0.0	1.0	0.0	0.0	0.0	0.0	0.0
ENSDARG00000011683	30765	ensembl_gene_id	D. rerio	30765	D. rerio	0.0	0.0	0.0	0.0	0.0	0.0	0.0	0.0	0.0	0.0	0.0
ENSDARG00000094590	393585	ensembl_gene_id	D. rerio	393585	D. rerio	0.0	0.0	0.0	0.0	0.0	0.0	0.0	0.0	0.0	0.0	0.0
ENSDARG00000103923	100318080	ensembl_gene_id	D. rerio	100318080	D. rerio	0.0	0.0	0.0	0.0	0.0	0.0	0.0	0.0	0.0	0.0	0.0
ENSDARG00000044016	445473	ensembl_gene_id	D. rerio	445473	D. rerio	0.0	0.0	0.0	0.0	0.0	1.0	0.0	0.0	0.0	0.0	0.0
ENSDARG00000058354	352919	ensembl_gene_id	D. rerio	352919	D. rerio	0.0	0.0	0.0	0.0	0.0	0.0	0.0	0.0	0.0	0.0	0.0
ENSDARG00000077722	565849	ensembl_gene_id	D. rerio	565849	D. rerio	0.0	0.0	0.0	0.0	0.0	0.0	0.0	0.0	0.0	0.0	0.0
ENSDARG00000057016	565969	ensembl_gene_id	D. rerio	565969	D. rerio	0.0	0.0	0.0	1.0	0.0	0.0	0.0	0.0	0.0	0.0	0.0
ENSDARG00000063416	555348	ensembl_gene_id	D. rerio	555348	D. rerio	0.0	0.0	0.0	1.0	0.0	0.0	0.0	0.0	0.0	0.0	0.0
ENSDARG00000038300	334203	ensembl_gene_id	D. rerio	334203	D. rerio	0.0	0.0	0.0	0.0	0.0	0.0	0.0	0.0	0.0	0.0	0.0
ENSDARG00000078233	556726	ensembl_gene_id	D. rerio	556726	D. rerio	0.0	0.0	0.0	0.0	0.0	0.0	0.0	0.0	0.0	0.0	0.0
ENSDARG00000010721	322694	ensembl_gene_id	D. rerio	322694	D. rerio	0.0	0.0	0.0	0.0	0.0	0.0	0.0	0.0	0.0	1.0	0.0
ENSDARG00000027279	692064	ensembl_gene_id	D. rerio	692064	D. rerio	0.0	0.0	0.0	0.0	0.0	0.0	0.0	0.0	0.0	0.0	0.0
ENSDARG00000020242	553051	ensembl_gene_id	D. rerio	553051	D. rerio	0.0	0.0	0.0	0.0	0.0	0.0	0.0	0.0	0.0	0.0	0.0
ENSDARG00000074611	558075	ensembl_gene_id	D. rerio	558075	D. rerio	0.0	0.0	0.0	0.0	0.0	0.0	0.0	0.0	0.0	0.0	0.0
ENSDARG00000052427	777640	ensembl_gene_id	D. rerio	777640	D. rerio	0.0	0.0	0.0	0.0	0.0	0.0	0.0	1.0	0.0	0.0	0.0
ENSDARG00000077618	799244	ensembl_gene_id	D. rerio	799244	D. rerio	0.0	0.0	0.0	0.0	0.0	0.0	0.0	0.0	0.0	0.0	0.0
ENSDARG00000096457	100331646	ensembl_gene_id	D. rerio	100331646	D. rerio	0.0	0.0	0.0	0.0	0.0	0.0	0.0	0.0	0.0	0.0	0.0
ENSDARG00000041869	559725	ensembl_gene_id	D. rerio	559725	D. rerio	0.0	0.0	0.0	0.0	0.0	0.0	0.0	0.0	0.0	0.0	0.0
ENSDARG00000021399	445106	ensembl_gene_id	D. rerio	445106	D. rerio	0.0	0.0	0.0	0.0	0.0	0.0	0.0	1.0	0.0	0.0	0.0
ENSDARG00000045417	404610	ensembl_gene_id	D. rerio	404610	D. rerio	0.0	0.0	0.0	0.0	0.0	0.0	0.0	0.0	0.0	0.0	0.0
ENSDARG00000056206	793359	ensembl_gene_id	D. rerio	793359	D. rerio	0.0	0.0	1.0	0.0	0.0	0.0	0.0	0.0	0.0	0.0	0.0
ENSDARG00000059972	402903	ensembl_gene_id	D. rerio	402903	D. rerio	0.0	0.0	0.0	0.0	0.0	0.0	0.0	0.0	0.0	0.0	0.0
ENSDARG00000078459	797445	ensembl_gene_id	D. rerio	797445	D. rerio	0.0	0.0	0.0	0.0	0.0	0.0	0.0	0.0	0.0	0.0	0.0
ENSDARG00000007711	100331248	ensembl_gene_id	D. rerio	100331248	D. rerio	0.0	0.0	0.0	0.0	0.0	0.0	0.0	1.0	0.0	0.0	0.0
ENSDARG00000101281	100320926	ensembl_gene_id	D. rerio	100320926	D. rerio	0.0	0.0	0.0	0.0	0.0	0.0	0.0	0.0	0.0	0.0	0.0
ENSDARG00000069030	100170817	ensembl_gene_id	D. rerio	100170817	D. rerio	0.0	0.0	0.0	0.0	0.0	0.0	1.0	0.0	0.0	0.0	0.0
ENSDARG00000078318	100149766	ensembl_gene_id	D. rerio	100149766	D. rerio	0.0	0.0	0.0	0.0	0.0	1.0	0.0	0.0	0.0	0.0	0.0
ENSDARG00000061590	794807	ensembl_gene_id	D. rerio	794807	D. rerio	0.0	0.0	0.0	0.0	0.0	0.0	0.0	0.0	0.0	0.0	0.0
ENSDARG00000059303	573096	ensembl_gene_id	D. rerio	573096	D. rerio	0.0	0.0	0.0	0.0	0.0	0.0	0.0	0.0	0.0	0.0	0.0
ENSDARG00000019717	58136	ensembl_gene_id	D. rerio	58136	D. rerio	0.0	0.0	0.0	0.0	0.0	0.0	0.0	0.0	0.0	0.0	0.0
ENSDARG00000099302						nan	nan	nan	nan	nan	nan	nan	nan	nan	nan	nan
ENSDARG00000077967	570370	ensembl_gene_id	D. rerio	570370	D. rerio	0.0	0.0	0.0	0.0	0.0	0.0	0.0	0.0	0.0	0.0	0.0
ENSDARG00000102295	394242	ensembl_gene_id	D. rerio	394242	D. rerio	0.0	0.0	0.0	0.0	0.0	0.0	0.0	0.0	0.0	0.0	0.0
ENSDARG00000079456	568118	ensembl_gene_id	D. rerio	568118	D. rerio	0.0	0.0	0.0	0.0	0.0	0.0	0.0	0.0	0.0	0.0	0.0
ENSDARG00000069471	556341	ensembl_gene_id	D. rerio	556341	D. rerio	0.0	0.0	0.0	0.0	0.0	0.0	0.0	0.0	0.0	0.0	0.0
ENSDARG00000071060	406643	ensembl_gene_id	D. rerio	406643	D. rerio	0.0	0.0	0.0	0.0	0.0	0.0	0.0	0.0	0.0	0.0	0.0
ENSDARG00000060978	568671	ensembl_gene_id	D. rerio	568671	D. rerio	0.0	0.0	0.0	0.0	0.0	0.0	0.0	0.0	0.0	0.0	0.0
ENSDARG00000039850	100002272	ensembl_gene_id	D. rerio	100002272	D. rerio	0.0	0.0	0.0	1.0	0.0	0.0	0.0	0.0	0.0	0.0	0.0
ENSDARG00000058232	557358	ensembl_gene_id	D. rerio	557358	D. rerio	0.0	0.0	0.0	0.0	0.0	0.0	0.0	0.0	0.0	0.0	0.0
ENSDARG00000063677	557738	ensembl_gene_id	D. rerio	557738	D. rerio	0.0	0.0	0.0	0.0	0.0	0.0	0.0	1.0	0.0	0.0	0.0
ENSDARG00000097496	570738	ensembl_gene_id	D. rerio	570738	D. rerio	0.0	0.0	0.0	0.0	0.0	0.0	0.0	0.0	0.0	0.0	0.0
ENSDARG00000070903	100150664	ensembl_gene_id	D. rerio	100150664	D. rerio	0.0	0.0	1.0	0.0	0.0	0.0	0.0	0.0	0.0	0.0	0.0
ENSDARG00000039125	334565	ensembl_gene_id	D. rerio	334565	D. rerio	0.0	0.0	1.0	0.0	0.0	0.0	0.0	0.0	0.0	0.0	0.0
ENSDARG00000036442	368385	ensembl_gene_id	D. rerio	368385	D. rerio	0.0	0.0	0.0	0.0	0.0	0.0	0.0	0.0	0.0	0.0	0.0
ENSDARG00000010411	406671	ensembl_gene_id	D. rerio	406671	D. rerio	0.0	0.0	0.0	0.0	0.0	0.0	0.0	0.0	0.0	0.0	0.0
ENSDARG00000059287	335339	ensembl_gene_id	D. rerio	335339	D. rerio	0.0	0.0	1.0	0.0	0.0	0.0	0.0	0.0	0.0	0.0	0.0
ENSDARG00000057249	553781	ensembl_gene_id	D. rerio	553781	D. rerio	0.0	0.0	0.0	0.0	0.0	0.0	0.0	0.0	0.0	0.0	0.0
ENSDARG00000098699	101885277	ensembl_gene_id	D. rerio	101885277	D. rerio	0.0	0.0	0.0	0.0	0.0	0.0	0.0	0.0	0.0	0.0	0.0
ENSDARG00000020647	58089	ensembl_gene_id	D. rerio	58089	D. rerio	0.0	0.0	0.0	0.0	0.0	0.0	0.0	1.0	0.0	0.0	0.0
ENSDARG00000055543	170846	ensembl_gene_id	D. rerio	170846	D. rerio	0.0	0.0	0.0	0.0	0.0	0.0	0.0	0.0	0.0	0.0	0.0
ENSDARG00000073870	563198	ensembl_gene_id	D. rerio	563198	D. rerio	0.0	0.0	0.0	0.0	0.0	0.0	0.0	0.0	0.0	0.0	0.0
ENSDARG00000101190	561462	ensembl_gene_id	D. rerio	561462	D. rerio	0.0	0.0	0.0	0.0	0.0	0.0	0.0	0.0	0.0	0.0	0.0
ENSDARG00000053222	550449	ensembl_gene_id	D. rerio	550449	D. rerio	0.0	0.0	0.0	0.0	0.0	0.0	0.0	0.0	0.0	0.0	0.0
ENSDARG00000060306	100001906	ensembl_gene_id	D. rerio	100001906	D. rerio	0.0	0.0	0.0	0.0	0.0	0.0	0.0	0.0	0.0	0.0	0.0
ENSDARG00000055252	641321	ensembl_gene_id	D. rerio	641321	D. rerio	0.0	0.0	0.0	0.0	0.0	0.0	0.0	0.0	0.0	0.0	0.0
ENSDARG00000053992	560147	ensembl_gene_id	D. rerio	560147	D. rerio	0.0	0.0	0.0	0.0	0.0	0.0	0.0	0.0	0.0	0.0	0.0
ENSDARG00000078386	767729	ensembl_gene_id	D. rerio	767729	D. rerio	0.0	0.0	0.0	0.0	0.0	0.0	0.0	0.0	0.0	0.0	0.0
ENSDARG00000036791	317744	ensembl_gene_id	D. rerio	317744	D. rerio	0.0	0.0	0.0	0.0	0.0	0.0	0.0	0.0	0.0	0.0	0.0
ENSDARG00000025549	503714	ensembl_gene_id	D. rerio	503714	D. rerio	0.0	0.0	0.0	0.0	0.0	0.0	0.0	0.0	0.0	0.0	0.0
ENSDARG00000070470	556523	ensembl_gene_id	D. rerio	556523	D. rerio	0.0	0.0	0.0	0.0	0.0	0.0	0.0	1.0	0.0	1.0	0.0
ENSDARG00000058346	406747	ensembl_gene_id	D. rerio	406747	D. rerio	0.0	0.0	0.0	0.0	0.0	0.0	0.0	0.0	0.0	0.0	0.0
ENSDARG00000038938	553255	ensembl_gene_id	D. rerio	553255	D. rerio	0.0	0.0	0.0	0.0	0.0	1.0	0.0	0.0	0.0	0.0	0.0
ENSDARG00000099921	664760	ensembl_gene_id	D. rerio	664760	D. rerio	0.0	0.0	0.0	0.0	0.0	1.0	0.0	0.0	0.0	0.0	0.0
ENSDARG00000027907	100006636	ensembl_gene_id	D. rerio	100006636	D. rerio	0.0	0.0	0.0	0.0	0.0	0.0	0.0	0.0	0.0	0.0	0.0
ENSDARG00000079530	796618	ensembl_gene_id	D. rerio	796618	D. rerio	0.0	0.0	0.0	0.0	0.0	1.0	0.0	1.0	0.0	1.0	0.0
ENSDARG00000006568	541398	ensembl_gene_id	D. rerio	541398	D. rerio	0.0	0.0	0.0	0.0	0.0	0.0	0.0	0.0	0.0	0.0	0.0
ENSDARG00000013763	553448	ensembl_gene_id	D. rerio	553448	D. rerio	0.0	0.0	0.0	0.0	0.0	0.0	0.0	0.0	0.0	0.0	0.0
ENSDARG00000019345	334300	ensembl_gene_id	D. rerio	334300	D. rerio	0.0	0.0	1.0	0.0	0.0	0.0	0.0	0.0	0.0	0.0	0.0
ENSDARG00000014746	449554	ensembl_gene_id	D. rerio	449554	D. rerio	1.0	0.0	0.0	0.0	0.0	0.0	0.0	0.0	0.0	0.0	0.0
ENSDARG00000043077	553087	ensembl_gene_id	D. rerio	553087	D. rerio	0.0	0.0	0.0	0.0	0.0	0.0	0.0	1.0	0.0	0.0	0.0
ENSDARG00000078441	449862	ensembl_gene_id	D. rerio	449862	D. rerio	0.0	0.0	0.0	0.0	0.0	0.0	0.0	0.0	0.0	0.0	0.0
ENSDARG00000062206	559653	ensembl_gene_id	D. rerio	559653	D. rerio	0.0	0.0	0.0	0.0	0.0	0.0	0.0	0.0	0.0	0.0	0.0
ENSDARG00000042839	503603	ensembl_gene_id	D. rerio	503603	D. rerio	0.0	0.0	0.0	0.0	0.0	0.0	0.0	0.0	0.0	0.0	0.0
ENSDARG00000004587	436638	ensembl_gene_id	D. rerio	436638	D. rerio	0.0	1.0	0.0	0.0	0.0	0.0	0.0	0.0	0.0	0.0	0.0
ENSDARG00000006299	553493	ensembl_gene_id	D. rerio	553493	D. rerio	0.0	0.0	0.0	0.0	0.0	0.0	0.0	1.0	0.0	0.0	0.0
ENSDARG00000104760	100005496	ensembl_gene_id	D. rerio	100005496	D. rerio	0.0	0.0	1.0	0.0	0.0	0.0	0.0	0.0	0.0	0.0	0.0
ENSDARG00000001953	554477	ensembl_gene_id	D. rerio	554477	D. rerio	0.0	0.0	0.0	1.0	0.0	0.0	0.0	0.0	0.0	0.0	0.0
ENSDARG00000102974	450079	ensembl_gene_id	D. rerio	450079	D. rerio	0.0	0.0	0.0	0.0	0.0	0.0	0.0	0.0	0.0	0.0	0.0
ENSDARG00000103422	564632	ensembl_gene_id	D. rerio	564632	D. rerio	0.0	0.0	0.0	0.0	0.0	0.0	0.0	0.0	0.0	0.0	0.0
ENSDARG00000062198	321709	ensembl_gene_id	D. rerio	321709	D. rerio	0.0	0.0	0.0	0.0	0.0	0.0	0.0	0.0	0.0	0.0	0.0
ENSDARG00000098832	751761	ensembl_gene_id	D. rerio	751761	D. rerio	0.0	0.0	0.0	0.0	0.0	0.0	0.0	0.0	0.0	0.0	0.0
ENSDARG00000016514	323239	ensembl_gene_id	D. rerio	323239	D. rerio	0.0	0.0	0.0	0.0	0.0	0.0	0.0	0.0	0.0	0.0	0.0
ENSDARG00000078954	30530	ensembl_gene_id	D. rerio	30530	D. rerio	0.0	0.0	0.0	0.0	0.0	0.0	0.0	0.0	0.0	0.0	0.0
ENSDARG00000063062	555525	ensembl_gene_id	D. rerio	555525	D. rerio	0.0	0.0	0.0	0.0	0.0	0.0	0.0	0.0	0.0	0.0	0.0
ENSDARG00000006332	555970	ensembl_gene_id	D. rerio	555970	D. rerio	0.0	0.0	0.0	0.0	0.0	0.0	0.0	0.0	0.0	0.0	0.0
ENSDARG00000057987	406776	ensembl_gene_id	D. rerio	406776	D. rerio	0.0	0.0	0.0	0.0	0.0	0.0	0.0	0.0	0.0	0.0	0.0
ENSDARG00000063583	403052	ensembl_gene_id	D. rerio	403052	D. rerio	0.0	0.0	1.0	0.0	0.0	0.0	0.0	0.0	0.0	0.0	0.0
ENSDARG00000027828	767745	ensembl_gene_id	D. rerio	767745	D. rerio	0.0	0.0	0.0	0.0	0.0	0.0	0.0	0.0	0.0	0.0	0.0
ENSDARG00000017036	100006087	ensembl_gene_id	D. rerio	100006087	D. rerio	0.0	0.0	0.0	0.0	0.0	1.0	0.0	0.0	0.0	0.0	0.0
ENSDARG00000070801	492332	ensembl_gene_id	D. rerio	492332	D. rerio	0.0	0.0	0.0	0.0	0.0	1.0	0.0	0.0	0.0	0.0	0.0
ENSDARG00000058212	386658	ensembl_gene_id	D. rerio	386658	D. rerio	0.0	0.0	0.0	0.0	0.0	0.0	0.0	0.0	0.0	0.0	0.0
ENSDARG00000104937	100330629	ensembl_gene_id	D. rerio	100330629	D. rerio	0.0	0.0	0.0	0.0	0.0	0.0	0.0	0.0	0.0	0.0	0.0
ENSDARG00000039255	404613	ensembl_gene_id	D. rerio	404613	D. rerio	0.0	0.0	0.0	0.0	0.0	0.0	0.0	0.0	0.0	0.0	0.0
ENSDARG00000016263	571795	ensembl_gene_id	D. rerio	571795	D. rerio	0.0	0.0	0.0	0.0	0.0	0.0	0.0	0.0	0.0	0.0	0.0
ENSDARG00000008377	560542	ensembl_gene_id	D. rerio	560542	D. rerio	0.0	0.0	0.0	0.0	0.0	0.0	0.0	0.0	0.0	0.0	0.0
ENSDARG00000101080	561643	ensembl_gene_id	D. rerio	561643	D. rerio	0.0	0.0	0.0	0.0	0.0	0.0	0.0	0.0	0.0	0.0	0.0
ENSDARG00000094043	108179110	ensembl_gene_id	D. rerio	108179110	D. rerio	0.0	0.0	0.0	0.0	0.0	0.0	0.0	0.0	0.0	0.0	0.0
ENSDARG00000010083	100538330	ensembl_gene_id	D. rerio	100538330	D. rerio	1.0	0.0	0.0	0.0	0.0	0.0	0.0	0.0	0.0	0.0	0.0
ENSDARG00000010945	335032	ensembl_gene_id	D. rerio	335032	D. rerio	0.0	0.0	0.0	0.0	0.0	0.0	0.0	1.0	0.0	0.0	0.0
ENSDARG00000093052	798694	ensembl_gene_id	D. rerio	798694	D. rerio	0.0	0.0	0.0	0.0	0.0	0.0	0.0	0.0	0.0	0.0	0.0
ENSDARG00000075556	558606	ensembl_gene_id	D. rerio	558606	D. rerio	0.0	0.0	0.0	0.0	0.0	0.0	0.0	0.0	0.0	0.0	0.0
ENSDARG00000041599	431740	ensembl_gene_id	D. rerio	431740	D. rerio	0.0	0.0	0.0	0.0	0.0	0.0	0.0	0.0	0.0	0.0	0.0
ENSDARG00000035074	503732	ensembl_gene_id	D. rerio	503732	D. rerio	0.0	0.0	0.0	0.0	0.0	0.0	0.0	0.0	0.0	0.0	0.0
ENSDARG00000019191	564600	ensembl_gene_id	D. rerio	564600	D. rerio	0.0	0.0	0.0	0.0	0.0	0.0	0.0	0.0	0.0	1.0	0.0
ENSDARG00000076913	558350	ensembl_gene_id	D. rerio	558350	D. rerio	0.0	0.0	0.0	0.0	0.0	0.0	0.0	0.0	0.0	0.0	0.0
ENSDARG00000011876	114550	ensembl_gene_id	D. rerio	114550	D. rerio	0.0	0.0	0.0	0.0	0.0	0.0	0.0	0.0	0.0	0.0	0.0
ENSDARG00000069122	565061	ensembl_gene_id	D. rerio	565061	D. rerio	0.0	0.0	0.0	0.0	0.0	0.0	0.0	0.0	0.0	0.0	0.0
ENSDARG00000028131	436771	ensembl_gene_id	D. rerio	436771	D. rerio	0.0	0.0	0.0	0.0	0.0	0.0	0.0	0.0	0.0	0.0	0.0
ENSDARG00000040991	555837	ensembl_gene_id	D. rerio	555837	D. rerio	0.0	0.0	0.0	0.0	0.0	0.0	0.0	0.0	0.0	0.0	0.0
ENSDARG00000019223	406834	ensembl_gene_id	D. rerio	406834	D. rerio	0.0	0.0	0.0	0.0	0.0	0.0	0.0	0.0	0.0	0.0	0.0
ENSDARG00000008097	405835	ensembl_gene_id	D. rerio	405835	D. rerio	0.0	0.0	0.0	0.0	0.0	0.0	0.0	0.0	0.0	0.0	0.0
ENSDARG00000017602	266794	ensembl_gene_id	D. rerio	266794	D. rerio	0.0	0.0	1.0	0.0	0.0	0.0	0.0	1.0	0.0	0.0	0.0
ENSDARG00000061314	569275	ensembl_gene_id	D. rerio	569275	D. rerio	0.0	0.0	0.0	0.0	0.0	0.0	0.0	0.0	0.0	0.0	0.0
ENSDARG00000095896	30321	ensembl_gene_id	D. rerio	30321	D. rerio	0.0	0.0	0.0	0.0	0.0	0.0	0.0	0.0	0.0	0.0	0.0
ENSDARG00000024844	30467	ensembl_gene_id	D. rerio	30467	D. rerio	0.0	0.0	0.0	0.0	0.0	0.0	0.0	0.0	0.0	0.0	0.0
ENSDARG00000090788	386806	ensembl_gene_id	D. rerio	386806	D. rerio	1.0	0.0	0.0	0.0	0.0	0.0	0.0	0.0	0.0	0.0	0.0
ENSDARG00000092337						nan	nan	nan	nan	nan	nan	nan	nan	nan	nan	nan
ENSDARG00000045680	394062	ensembl_gene_id	D. rerio	394062	D. rerio	0.0	0.0	0.0	0.0	0.0	0.0	0.0	0.0	0.0	0.0	0.0
ENSDARG00000012141	393593	ensembl_gene_id	D. rerio	393593	D. rerio	0.0	0.0	0.0	0.0	0.0	0.0	0.0	0.0	0.0	0.0	0.0
ENSDARG00000045836	415185	ensembl_gene_id	D. rerio	415185	D. rerio	0.0	0.0	1.0	0.0	0.0	0.0	0.0	0.0	0.0	0.0	0.0
ENSDARG00000042187	558578	ensembl_gene_id	D. rerio	558578	D. rerio	0.0	0.0	0.0	0.0	0.0	0.0	0.0	0.0	0.0	0.0	0.0
ENSDARG00000027744	406304	ensembl_gene_id	D. rerio	406304	D. rerio	0.0	0.0	0.0	0.0	0.0	0.0	0.0	0.0	0.0	0.0	0.0
ENSDARG00000035505	393137	ensembl_gene_id	D. rerio	393137	D. rerio	0.0	0.0	0.0	0.0	0.0	0.0	0.0	0.0	0.0	0.0	0.0
ENSDARG00000038475	393970	ensembl_gene_id	D. rerio	393970	D. rerio	0.0	0.0	0.0	0.0	0.0	0.0	0.0	0.0	0.0	0.0	0.0
ENSDARG00000070704	100006965	ensembl_gene_id	D. rerio	100006965	D. rerio	0.0	0.0	0.0	0.0	0.0	0.0	0.0	0.0	0.0	0.0	0.0
ENSDARG00000090778	393994	ensembl_gene_id	D. rerio	393994	D. rerio	0.0	0.0	0.0	0.0	0.0	0.0	0.0	0.0	0.0	0.0	0.0
ENSDARG00000062448	567457	ensembl_gene_id	D. rerio	567457	D. rerio	0.0	0.0	0.0	0.0	0.0	0.0	1.0	0.0	0.0	0.0	0.0
ENSDARG00000055076	323865	ensembl_gene_id	D. rerio	323865	D. rerio	0.0	0.0	0.0	0.0	0.0	0.0	0.0	0.0	0.0	0.0	0.0
ENSDARG00000016724	556473	ensembl_gene_id	D. rerio	556473	D. rerio	0.0	0.0	0.0	0.0	0.0	0.0	0.0	0.0	0.0	0.0	0.0
ENSDARG00000011594	30731	ensembl_gene_id	D. rerio	30731	D. rerio	0.0	0.0	0.0	0.0	0.0	0.0	1.0	0.0	0.0	0.0	0.0
ENSDARG00000103682	325112	ensembl_gene_id	D. rerio	325112	D. rerio	0.0	0.0	0.0	0.0	0.0	0.0	0.0	0.0	0.0	0.0	0.0
ENSDARG00000115843						nan	nan	nan	nan	nan	nan	nan	nan	nan	nan	nan
ENSDARG00000088123	100537540	ensembl_gene_id	D. rerio	100537540	D. rerio	0.0	0.0	0.0	0.0	0.0	0.0	0.0	0.0	0.0	0.0	0.0
ENSDARG00000024877	494108	ensembl_gene_id	D. rerio	494108	D. rerio	0.0	0.0	0.0	0.0	0.0	0.0	0.0	0.0	0.0	0.0	0.0
ENSDARG00000074435	564788	ensembl_gene_id	D. rerio	564788	D. rerio	0.0	0.0	0.0	0.0	0.0	0.0	0.0	0.0	0.0	0.0	0.0
ENSDARG00000090309	322073	ensembl_gene_id	D. rerio	322073	D. rerio	0.0	0.0	0.0	0.0	0.0	0.0	0.0	0.0	0.0	0.0	0.0
ENSDARG00000045402	494135	ensembl_gene_id	D. rerio	494135	D. rerio	0.0	0.0	0.0	0.0	0.0	0.0	0.0	0.0	0.0	0.0	0.0
ENSDARG00000103586	100148904	ensembl_gene_id	D. rerio	100148904	D. rerio	0.0	0.0	0.0	0.0	0.0	0.0	0.0	1.0	0.0	0.0	0.0
ENSDARG00000104567						nan	nan	nan	nan	nan	nan	nan	nan	nan	nan	nan
ENSDARG00000040407	692275	ensembl_gene_id	D. rerio	692275	D. rerio	0.0	0.0	0.0	0.0	0.0	0.0	0.0	0.0	0.0	0.0	0.0
ENSDARG00000104653	555499	ensembl_gene_id	D. rerio	555499	D. rerio	0.0	0.0	0.0	0.0	0.0	0.0	0.0	0.0	0.0	0.0	0.0
ENSDARG00000092609	324654	ensembl_gene_id	D. rerio	324654	D. rerio	0.0	0.0	0.0	0.0	0.0	0.0	0.0	0.0	0.0	0.0	0.0
ENSDARG00000011094	192295	ensembl_gene_id	D. rerio	192295	D. rerio	0.0	0.0	1.0	0.0	0.0	0.0	0.0	1.0	0.0	0.0	0.0
ENSDARG00000102512	436936	ensembl_gene_id	D. rerio	436936	D. rerio	0.0	0.0	0.0	0.0	0.0	0.0	0.0	0.0	1.0	0.0	0.0
ENSDARG00000008105	100006618	ensembl_gene_id	D. rerio	100006618	D. rerio	0.0	0.0	0.0	0.0	0.0	0.0	0.0	0.0	0.0	0.0	0.0
ENSDARG00000027584	325906	ensembl_gene_id	D. rerio	325906	D. rerio	0.0	0.0	0.0	0.0	0.0	0.0	0.0	0.0	0.0	0.0	0.0
ENSDARG00000033789	393821	ensembl_gene_id	D. rerio	393821	D. rerio	0.0	0.0	0.0	0.0	0.0	0.0	0.0	0.0	0.0	0.0	0.0
ENSDARG00000011247	565672	ensembl_gene_id	D. rerio	565672	D. rerio	0.0	0.0	0.0	0.0	0.0	0.0	0.0	0.0	0.0	0.0	1.0
ENSDARG00000091131	83780	ensembl_gene_id	D. rerio	83780	D. rerio	0.0	0.0	0.0	0.0	0.0	0.0	0.0	0.0	0.0	0.0	0.0
ENSDARG00000001452	368917	ensembl_gene_id	D. rerio	368917	D. rerio	0.0	0.0	0.0	0.0	0.0	0.0	0.0	1.0	0.0	0.0	0.0
ENSDARG00000098228	407984	ensembl_gene_id	D. rerio	407984	D. rerio	0.0	0.0	0.0	0.0	0.0	0.0	0.0	0.0	0.0	0.0	0.0
ENSDARG00000036180	368316	ensembl_gene_id	D. rerio	368316	D. rerio	0.0	0.0	1.0	0.0	0.0	0.0	0.0	1.0	0.0	0.0	0.0
ENSDARG00000103464	570808	ensembl_gene_id	D. rerio	570808	D. rerio	0.0	0.0	0.0	0.0	0.0	0.0	0.0	0.0	0.0	0.0	0.0
ENSDARG00000087238	569837	ensembl_gene_id	D. rerio	569837	D. rerio	0.0	0.0	0.0	0.0	0.0	0.0	0.0	0.0	0.0	0.0	0.0
ENSDARG00000062510	100093707	ensembl_gene_id	D. rerio	100093707	D. rerio	0.0	0.0	0.0	0.0	0.0	0.0	0.0	0.0	0.0	0.0	0.0
ENSDARG00000007207	664684	ensembl_gene_id	D. rerio	664684	D. rerio	0.0	0.0	0.0	0.0	0.0	0.0	0.0	0.0	0.0	0.0	0.0
ENSDARG00000105159	572183	ensembl_gene_id	D. rerio	572183	D. rerio	0.0	0.0	0.0	0.0	0.0	0.0	0.0	0.0	0.0	0.0	0.0

## Sheet: GO_MF_Top 11 clusters
Dataset S4. Top 11 clusters with their representative enriched terms (one per cluster). "Count" is the number of genes in the user-provided lists with membership in the given ontology term. "%" is the percentage of all of the user-provided genes that are found in the given ontology term (only input genes with at least one ontology term annotation are included in the calculation). "Log10(P)" is th…
GO	Category	Description	Count	%	Log10(P)	Log10(q)
GO:0003729	GO Molecular Functions	mRNA binding	17	3.25	-4.6	-1.09
GO:0010485	GO Molecular Functions	H4 histone acetyltransferase activity	4	0.76	-3.25	-0.2
GO:0004672	GO Molecular Functions	protein kinase activity	40	7.65	-3.23	-0.2
GO:0004725	GO Molecular Functions	protein tyrosine phosphatase activity	11	2.1	-3.07	-0.17
GO:0042162	GO Molecular Functions	telomeric DNA binding	4	0.76	-2.47	0
GO:0008092	GO Molecular Functions	cytoskeletal protein binding	33	6.31	-2.47	0
GO:0003712	GO Molecular Functions	transcription coregulator activity	17	3.25	-2.41	0
GO:0005085	GO Molecular Functions	guanyl-nucleotide exchange factor activity	13	2.49	-2.37	0
GO:0032452	GO Molecular Functions	histone demethylase activity	4	0.76	-2.33	0
GO:0060090	GO Molecular Functions	molecular adaptor activity	8	1.53	-2.28	0
GO:0036002	GO Molecular Functions	pre-mRNA binding	3	0.57	-2.07	0

## Sheet: Enrichment
GroupID	Category	Term	Description	LogP	Log(q-value)	InTerm_InList	Genes	Symbols
1_Summary	GO Molecular Functions	GO:0003729	mRNA binding	-4.59841	-1.09367	17/183	58137,335512,360153,368417,386806,393229,406735,449554,494133,553636,555643,556124,562434,572435,573001,791478,100538330	celf1,g3bp1,dcp1a,thoc2,cstf2,rbpms2b,hnrnpr,rbfox1,srsf6b,trnau1apa,hnrnpm,matr3l1.1,ptbp2b,eif4g1a,rbm4.1,trnau1apb,rbfox3a
1_Member	GO Molecular Functions	GO:0003729	mRNA binding	-4.59841	-1.09367	17/183	58137,335512,360153,368417,386806,393229,406735,449554,494133,553636,555643,556124,562434,572435,573001,791478,100538330	celf1,g3bp1,dcp1a,thoc2,cstf2,rbpms2b,hnrnpr,rbfox1,srsf6b,trnau1apa,hnrnpm,matr3l1.1,ptbp2b,eif4g1a,rbm4.1,trnau1apb,rbfox3a
2_Summary	GO Molecular Functions	GO:0010485	H4 histone acetyltransferase activity	-3.25425	-0.204097	4/14	436638,449817,503731,555951	kat5a,kansl2,kat5b,kansl3
2_Member	GO Molecular Functions	GO:0010485	H4 histone acetyltransferase activity	-3.25425	-0.204097	4/14	436638,449817,503731,555951	kat5a,kansl2,kat5b,kansl3
3_Summary	GO Molecular Functions	GO:0004672	protein kinase activity	-3.23172	-0.204097	40/799	30121,192295,259195,266794,321857,325488,334300,334565,335339,352940,353246,368316,403052,403065,415185,436815,437001,494092,503607,554046,556212,556756,558281,558981,559750,561635,562231,562552,562720,562728,564177,568951,572548,767809,793359,798408,100003770,100005496,100049158,100150664	flt4,ccna2,caska,ccng2,clk4a,map3k4,mark3a,map4k5,mak,fgfr2,nrp1a,ccnb2,map2k4a,braf,mapk11,camk2d2,coq8aa,csnk1g1,clk4b,phkg1b,dyrk1b,dapk2b,map4k3a,clk2a,cdk16,mylk3,mark2a,zgc:171775,mapk8a,si:dkey-40m6.8,nrbp2a,map2k4b,dclk2a,runx1t1,camk2g2,taok3a,mylk5,si:ch211-1i11.3,pkmyt1,met
3_Member	GO Molecular Functions	GO:0004672	protein kinase activity	-3.23172	-0.204097	40/799	30121,192295,259195,266794,321857,325488,334300,334565,335339,352940,353246,368316,403052,403065,415185,436815,437001,494092,503607,554046,556212,556756,558281,558981,559750,561635,562231,562552,562720,562728,564177,568951,572548,767809,793359,798408,100003770,100005496,100049158,100150664	flt4,ccna2,caska,ccng2,clk4a,map3k4,mark3a,map4k5,mak,fgfr2,nrp1a,ccnb2,map2k4a,braf,mapk11,camk2d2,coq8aa,csnk1g1,clk4b,phkg1b,dyrk1b,dapk2b,map4k3a,clk2a,cdk16,mylk3,mark2a,zgc:171775,mapk8a,si:dkey-40m6.8,nrbp2a,map2k4b,dclk2a,runx1t1,camk2g2,taok3a,mylk5,si:ch211-1i11.3,pkmyt1,met
3_Member	GO Molecular Functions	GO:0004674	protein serine/threonine kinase activity	-2.54644	0	29/574	321857,325488,334300,334565,335339,403052,403065,415185,436815,494092,503607,554046,556212,556756,558281,559750,561635,562231,562552,562720,564177,568951,572548,767809,793359,798408,100003770,100005496,100049158	clk4a,map3k4,mark3a,map4k5,mak,map2k4a,braf,mapk11,camk2d2,csnk1g1,clk4b,phkg1b,dyrk1b,dapk2b,map4k3a,cdk16,mylk3,mark2a,zgc:171775,mapk8a,nrbp2a,map2k4b,dclk2a,runx1t1,camk2g2,taok3a,mylk5,si:ch211-1i11.3,pkmyt1
4_Summary	GO Molecular Functions	GO:0004725	protein tyrosine phosphatase activity	-3.06859	-0.165907	11/122	393148,393438,497461,541552,553019,555348,565773,565969,567019,799867,100002272,550554,554088,321720,447810,554477	cdc14b,ptpn2a,ptprz1a,eya4,ptprz1b,ptprk,ptpdc1a,cdc14ab,ptpmt1,ptprfb,dusp22b,ppp3cb,styx,nt5c3a,nt5c2l1,pfkfb3
4_Member	GO Molecular Functions	GO:0004725	protein tyrosine phosphatase activity	-3.06859	-0.165907	11/122	393148,393438,497461,541552,553019,555348,565773,565969,567019,799867,100002272	cdc14b,ptpn2a,ptprz1a,eya4,ptprz1b,ptprk,ptpdc1a,cdc14ab,ptpmt1,ptprfb,dusp22b
4_Member	GO Molecular Functions	GO:0004721	phosphoprotein phosphatase activity	-2.48631	0	13/187	393148,393438,497461,541552,550554,553019,554088,555348,565773,565969,567019,799867,100002272	cdc14b,ptpn2a,ptprz1a,eya4,ppp3cb,ptprz1b,styx,ptprk,ptpdc1a,cdc14ab,ptpmt1,ptprfb,dusp22b
4_Member	GO Molecular Functions	GO:0008138	protein tyrosine/serine/threonine phosphatase activity	-2.29677	0	6/55	393148,554088,565773,565969,567019,100002272	cdc14b,styx,ptpdc1a,cdc14ab,ptpmt1,dusp22b
4_Member	GO Molecular Functions	GO:0016791	phosphatase activity	-2.08491	0	16/281	321720,393148,393438,447810,497461,541552,550554,553019,554088,554477,555348,565773,565969,567019,799867,100002272	nt5c3a,cdc14b,ptpn2a,nt5c2l1,ptprz1a,eya4,ppp3cb,ptprz1b,styx,pfkfb3,ptprk,ptpdc1a,cdc14ab,ptpmt1,ptprfb,dusp22b
5_Summary	GO Molecular Functions	GO:0042162	telomeric DNA binding	-2.4704	0	4/22	192316,566362,777638,796551	terfa,tinf2,ctc1,tert
5_Member	GO Molecular Functions	GO:0042162	telomeric DNA binding	-2.4704	0	4/22	192316,566362,777638,796551	terfa,tinf2,ctc1,tert
6_Summary	GO Molecular Functions	GO:0008092	cytoskeletal protein binding	-2.46797	0	33/688	30453,259194,322221,325179,368449,393165,393896,404604,415209,436865,445473,447863,492332,553255,555361,556703,557962,560956,562077,567123,567833,570288,664760,678518,767754,793823,796618,100003572,100006087,100006612,100034367,100136875,100149766	kifc1,prc1a,actn4,inppl1a,epb41l5,pdlim5b,dnm1l,clasp2,tpm2,ska1,myo6a,bin1b,opa1,itprid2,vill,tnnt2e,spire1a,myo9b,clasp1a,parvab,maptb,flncb,tbce,baiap2a,cenpe,hip1,si:dkey-17m8.1,tnnt3b,svilc,myo9aa,utrn,kif2c,tmod1
6_Member	GO Molecular Functions	GO:0008092	cytoskeletal protein binding	-2.46797	0	33/688	30453,259194,322221,325179,368449,393165,393896,404604,415209,436865,445473,447863,492332,553255,555361,556703,557962,560956,562077,567123,567833,570288,664760,678518,767754,793823,796618,100003572,100006087,100006612,100034367,100136875,100149766	kifc1,prc1a,actn4,inppl1a,epb41l5,pdlim5b,dnm1l,clasp2,tpm2,ska1,myo6a,bin1b,opa1,itprid2,vill,tnnt2e,spire1a,myo9b,clasp1a,parvab,maptb,flncb,tbce,baiap2a,cenpe,hip1,si:dkey-17m8.1,tnnt3b,svilc,myo9aa,utrn,kif2c,tmod1
7_Summary	GO Molecular Functions	GO:0003712	transcription coregulator activity	-2.41109	0	17/283	30731,321690,323071,368510,402934,445251,449616,553561,553608,556212,558760,561006,567457,569081,767809,100144559,100170817	smarcb1b,mier1a,tcerg1a,atxn7l3,rcor2,carm1,bcl9,sub1a,tbl1xr1a,dyrk1b,taf15,daxx,skor1b,rerea,runx1t1,ncoa6,skor1a
7_Member	GO Molecular Functions	GO:0003712	transcription coregulator activity	-2.41109	0	17/283	30731,321690,323071,368510,402934,445251,449616,553561,553608,556212,558760,561006,567457,569081,767809,100144559,100170817	smarcb1b,mier1a,tcerg1a,atxn7l3,rcor2,carm1,bcl9,sub1a,tbl1xr1a,dyrk1b,taf15,daxx,skor1b,rerea,runx1t1,ncoa6,skor1a
7_Member	GO Molecular Functions	GO:0003714	transcription corepressor activity	-2.0392	0	8/101	321690,402934,553608,561006,567457,569081,767809,100170817	mier1a,rcor2,tbl1xr1a,daxx,skor1b,rerea,runx1t1,skor1a
8_Summary	GO Molecular Functions	GO:0005085	guanyl-nucleotide exchange factor activity	-2.36982	0	13/193	321031,335032,394101,553493,559329,562798,565501,566350,568817,100148439,100148904,100150917,100331248,30580,58089,192295,266794,321690,322338,323071,324530,368316,368917,393583,445106,447829,553087,556523,556724,557738,562889,751676,777640,796618	quo,rapgef6,rapgef1b,arhgef7a,psd3l,plekhg7,eef1da,gbf1,dock7,mcf2la,si:dkey-65j6.2,madd,rab3il1,mef2d,trpc4apb,ccna2,ccng2,mier1a,exoc1,tcerg1a,ppp6r3,ccnb2,adam8a,tbc1d5,yipf2,cdc42ep3,nisch,sh3rf1,vps52,ccny,brms1lb,ppp1r35,bicdl2,si:dkey-17m8.1
8_Member	GO Molecular Functions	GO:0005085	guanyl-nucleotide exchange factor activity	-2.36982	0	13/193	321031,335032,394101,553493,559329,562798,565501,566350,568817,100148439,100148904,100150917,100331248	quo,rapgef6,rapgef1b,arhgef7a,psd3l,plekhg7,eef1da,gbf1,dock7,mcf2la,si:dkey-65j6.2,madd,rab3il1
8_Member	GO Molecular Functions	GO:0019899	enzyme binding	-2.24975	0	34/739	30580,58089,192295,266794,321031,321690,322338,323071,324530,335032,368316,368917,393583,394101,445106,447829,553087,553493,556523,556724,557738,559329,562798,562889,565501,566350,568817,751676,777640,796618,100148439,100148904,100150917,100331248	mef2d,trpc4apb,ccna2,ccng2,quo,mier1a,exoc1,tcerg1a,ppp6r3,rapgef6,ccnb2,adam8a,tbc1d5,rapgef1b,yipf2,cdc42ep3,nisch,arhgef7a,sh3rf1,vps52,ccny,psd3l,plekhg7,brms1lb,eef1da,gbf1,dock7,ppp1r35,bicdl2,si:dkey-17m8.1,mcf2la,si:dkey-65j6.2,madd,rab3il1
9_Summary	GO Molecular Functions	GO:0032452	histone demethylase activity	-2.32813	0	4/24	415256,436936,569207,569277	kdm5bb,kdm8,kdm6al,kdm6a
9_Member	GO Molecular Functions	GO:0032452	histone demethylase activity	-2.32813	0	4/24	415256,436936,569207,569277	kdm5bb,kdm8,kdm6al,kdm6a
10_Summary	GO Molecular Functions	GO:0060090	molecular adaptor activity	-2.2784	0	8/92	322694,556523,564600,565037,678518,793823,796618,100000597	sept6,sh3rf1,sept12,akap9,baiap2a,hip1,si:dkey-17m8.1,sept7b
10_Member	GO Molecular Functions	GO:0060090	molecular adaptor activity	-2.2784	0	8/92	322694,556523,564600,565037,678518,793823,796618,100000597	sept6,sh3rf1,sept12,akap9,baiap2a,hip1,si:dkey-17m8.1,sept7b
11_Summary	GO Molecular Functions	GO:0036002	pre-mRNA binding	-2.0693	0	3/15	402989,557103,565672	u2af2b,u2af2a,rnpc3
11_Member	GO Molecular Functions	GO:0036002	pre-mRNA binding	-2.0693	0	3/15	402989,557103,565672	u2af2b,u2af2a,rnpc3
