# Supplementary material for: The splicing factor Prpf31 is required for hematopoietic stem and progenitor cell expansion during zebrafish embryogenesis
Source: J Biol Chem. 2024 Feb 19;300(3):105772. doi: 10.1016/j.jbc.2024.105772 (PMC10959673; doi:10.1016/j.jbc.2024.105772)
Supplement: Dataset S5 [file mmc9.xlsx]

## Sheet: chromosome organization
GroupID	Category	Term	Description	LogP	Log(q-value)	InTerm_InList	Genes	Symbols
13_Summary	GO Biological Processes	GO:0051276	chromosome organization	-2.83757	-0.536951	30/574	30731,192316,321690,324479,335889,368510,415256,436638,436936,445251,449817,492812,503731,503732,541552,553502,553608,555951,558193,561006,562889,565144,566362,569081,569837,692275,767754,768131,777638,796551	smarcb1b,terfa,mier1a,bptf,emsy,atxn7l3,kdm5bb,kat5a,kdm8,carm1,kansl2,nap1l4b,kat5b,rtel1,eya4,mis18a,tbl1xr1a,kansl3,ash2l,daxx,brms1lb,cenpk,tinf2,rerea,si:ch211-161h7.4,usp22,cenpe,setdb1b,ctc1,tert
13_Member	GO Biological Processes	GO:0051276	chromosome organization	-2.83757	-0.536951	30/574	30731,192316,321690,324479,335889,368510,415256,436638,436936,445251,449817,492812,503731,503732,541552,553502,553608,555951,558193,561006,562889,565144,566362,569081,569837,692275,767754,768131,777638,796551	smarcb1b,terfa,mier1a,bptf,emsy,atxn7l3,kdm5bb,kat5a,kdm8,carm1,kansl2,nap1l4b,kat5b,rtel1,eya4,mis18a,tbl1xr1a,kansl3,ash2l,daxx,brms1lb,cenpk,tinf2,rerea,si:ch211-161h7.4,usp22,cenpe,setdb1b,ctc1,tert
13_Member	GO Biological Processes	GO:0006325	chromatin organization	-2.68485	-0.453629	22/385	30731,321690,324479,335889,368510,415256,436638,436936,445251,449817,492812,503731,541552,553502,553608,555951,558193,561006,562889,569081,692275,768131	smarcb1b,mier1a,bptf,emsy,atxn7l3,kdm5bb,kat5a,kdm8,carm1,kansl2,nap1l4b,kat5b,eya4,mis18a,tbl1xr1a,kansl3,ash2l,daxx,brms1lb,rerea,usp22,setdb1b
13_Member	GO Biological Processes	GO:0016570	histone modification	-2.60892	-0.431579	13/181	321690,368510,436638,436936,449817,503731,541552,553608,555951,558193,562889,569081,768131	mier1a,atxn7l3,kat5a,kdm8,kansl2,kat5b,eya4,tbl1xr1a,kansl3,ash2l,brms1lb,rerea,setdb1b
13_Member	GO Biological Processes	GO:0016569	covalent chromatin modification	-2.50631	-0.355822	13/186	321690,368510,436638,436936,449817,503731,541552,553608,555951,558193,562889,569081,768131	mier1a,atxn7l3,kat5a,kdm8,kansl2,kat5b,eya4,tbl1xr1a,kansl3,ash2l,brms1lb,rerea,setdb1b
DASEs enriched in the term of GO:0051276 chromosome organization
				IncLevel1			IncLevel2
Gene symble	AS type	PValue	FDR	Mut1	Mut2	Mut3	Sib1	Sib2	Sib3	IncLevel Difference
smarcb1b	RI	1.22162e-29	2.71991e-28	0.273	0.171	0.177	0.028	0.028	0.045	0.173
terfa	MXE	9.16461e-06	9.63631e-05	0.042	0.098	0.246	0.036	0	0.021	0.11
mier1a	A3SS	4.90683e-56	4.58438e-54	0.529	0.413	0.476	0.214	0.315	0.262	0.209
mier1a	A3SS	7.27129e-31	2.79731e-29	0.332	0.372	0.278	0.196	0.22	0.143	0.141
bptf	A5SS	1.40181e-10	1.52998e-09	0.925	0.646	0.854	0.666	0.704	0.671	0.128
emsy	SE	3.70701e-79	6.39916e-77	0.696	0.76	0.753	0.858	0.965	1	-0.205
emsy	SE	1.80564e-05	0.000418279	0.662	0.862	0.687	0.865	0.869	0.862	-0.128
atxn7l3	SE	1.28886e-62	1.68042e-60	0.403	0.865	0.65	1	0.574	1	-0.219
kdm5bb	SE	4.83259e-32	3.68904e-30	0.726	0.392	0.514	0.616	0.832	0.599	-0.138
kat5a	SE	0.000457969	0.00789152	0.845	0.92	0.812	0.976	1	1	-0.133
kdm8	RI	1.46229e-08	1.60428e-07	0.162	0.44	0.794	0	0.034	0	0.454
carm1	SE	2.02556e-231	2.29558e-228	0.691	0.735	0.691	0.911	0.923	0.899	-0.205
kansl2	RI	2.03717e-49	7.3435e-48	0.611	0.486	0.4	0.686	0.852	1	-0.347
kansl2	A5SS	1.63569e-22	3.28861e-21	0.842	0.789	0.769	0.821	0.955	1	-0.125
nap1l4b	SE	1.9511e-62	2.52154e-60	0.451	0.354	0.255	0.504	0.582	0.603	-0.21
kat5b	SE	1.83684e-143	7.31409e-141	1	0.637	0.477	0.983	0.94	0.931	-0.247
rtel1	SE	0.00216656	0.0338494	0.858	0.65	0.874	1	1	1	-0.206
eya4	MXE	1.30697e-17	3.33743e-16	0.283	0.269	0.246	0.507	0.37	0.34	-0.14
eya4	A3SS	0.000915943	0.00637813	0.304	0.243	0.284	0.103	0.084	0.134	0.17
mis18a	SE	4.19476e-18	2.14588e-16	0.113	0.39	0.601	0.916	1	0.561	-0.458
tbl1xr1a	MXE	0.00261595	0.0190858	0.187	0.274	0.298	0.439	0.561	0.3	-0.18
kansl3	A5SS	1.02456e-34	3.01064e-33	0.882	0.75	0.629	0.672	0.582	0.513	0.165
ash2l	SE	1.68521e-11	6.62087e-10	0	0.424	0.352	0.456	0.251	0.383	-0.105
daxx	A3SS	0.00623453	0.0375736	0.422	0.536	0.808	0.385	0.238	0.422	0.24
brms1lb	SE	1.42798e-12	5.94306e-11	0.158	0.253	0.066	0.497	0.516	0.258	-0.265
cenpk	RI	1.17133e-07	1.16671e-06	0.144	0.155	0.26	0.008	0.052	0.025	0.158
cenpk	MXE	1.5779e-11	2.65459e-10	0.224	0.374	0.451	0.38	0.504	0.569	-0.135
tinf2	SE	2.77892e-89	5.53268e-87	0.272	0.57	0.555	1	0.789	0.789	-0.394
tinf2	SE	5.31935e-181	2.90259e-178	0.544	0.747	0.748	1	0.94	0.95	-0.284
rerea	A3SS	0.00513773	0.0320007	0.352	0.611	0.543	0.67	0.808	0.592	-0.188
si:ch211-161h7.4	RI	1.54253e-05	0.000129744	0.478	0.314	0	0	0	0.039	0.251
usp22	RI	3.19705e-12	4.03361e-11	0.386	0.499	0.284	0.075	0.116	0.177	0.267
cenpe	SE	5.40889e-15	2.57062e-13	0.73	0.773	0.772	1	0.845	1	-0.19
cenpe	MXE	2.05908e-05	0.000208828	0.893	0.715	0.709	0.527	0.756	0.667	0.122
setdb1b	A5SS	1.20773e-41	4.61353e-40	0.943	0.887	0.892	0.63	0.669	0.79	0.211
ctc1	MXE	3.14803e-06	3.57277e-05	0.653	0.552	0.61	0.779	0.658	0.816	-0.146
tert	A3SS	1.90592e-11	2.89878e-10	0.503	0.368	0.243	0.221	0.236	0.298	0.12

## Sheet: regulation of cell cycle
GroupID	Category	Term	Description	LogP	Log(q-value)	InTerm_InList	Genes	Symbols
16_Summary	GO Biological Processes	GO:0051726	regulation of cell cycle	-2.43389	-0.311686	26/506	30452,192295,259194,266794,325488,325855,334565,334932,368316,368473,393148,403052,404613,406304,494100,554046,556103,557738,558281,558350,563066,565969,568951,767809,798408,101055497,30453,321709,322694,404604,406747,436936,557463,564600,565144,569837,767754,100000597,436865	etv5b,ccna2,prc1a,ccng2,map3k4,timeless,map4k5,mdm4,ccnb2,scrib,cdc14b,map2k4a,klhl21,gadd45ba,nabp1a,phkg1b,dync1li1,ccny,map4k3a,eme1,cep131,cdc14ab,map2k4b,runx1t1,taok3a,rnf167,kifc1,pcm1,sept6,clasp2,sass6,kdm8,cep170aa,sept12,cenpk,si:ch211-161h7.4,cenpe,sept7b,ska1
16_Member	GO Biological Processes	GO:0051726	regulation of cell cycle	-2.43389	-0.311686	26/506	30452,192295,259194,266794,325488,325855,334565,334932,368316,368473,393148,403052,404613,406304,494100,554046,556103,557738,558281,558350,563066,565969,568951,767809,798408,101055497	etv5b,ccna2,prc1a,ccng2,map3k4,timeless,map4k5,mdm4,ccnb2,scrib,cdc14b,map2k4a,klhl21,gadd45ba,nabp1a,phkg1b,dync1li1,ccny,map4k3a,eme1,cep131,cdc14ab,map2k4b,runx1t1,taok3a,rnf167
16_Member	GO Biological Processes	GO:0022402	cell cycle process	-2.37814	-0.309258	26/511	30453,192295,259194,266794,321709,322694,334932,368316,368473,393148,404604,404613,406747,436936,494100,554046,556103,557463,558350,563066,564600,565144,565969,569837,767754,100000597	kifc1,ccna2,prc1a,ccng2,pcm1,sept6,mdm4,ccnb2,scrib,cdc14b,clasp2,klhl21,sass6,kdm8,nabp1a,phkg1b,dync1li1,cep170aa,eme1,cep131,sept12,cenpk,cdc14ab,si:ch211-161h7.4,cenpe,sept7b
16_Member	GO Biological Processes	GO:1903047	mitotic cell cycle process	-2.30551	-0.289535	17/290	30453,192295,266794,368316,368473,393148,404604,406747,436936,494100,554046,556103,558350,565144,565969,569837,767754	kifc1,ccna2,ccng2,ccnb2,scrib,cdc14b,clasp2,sass6,kdm8,nabp1a,phkg1b,dync1li1,eme1,cenpk,cdc14ab,si:ch211-161h7.4,cenpe
DASEs enriched in the term of GO:0051726 regulation of cell cycle
				IncLevel1			IncLevel2
Gene symble	AS type	PValue	FDR	Mut1	Mut2	Mut3	Sib1	Sib2	Sib3	IncLevel Difference
kdm8	RI	1.46229e-08	1.60428e-07	0.162	0.44	0.794	0	0.034	0	0.454
cenpk	RI	1.17133e-07	1.16671e-06	0.144	0.155	0.26	0.008	0.052	0.025	0.158
cenpk	MXE	1.5779e-11	2.65459e-10	0.224	0.374	0.451	0.38	0.504	0.569	-0.135
si:ch211-161h7.4	RI	1.54253e-05	0.000129744	0.478	0.314	0	0	0	0.039	0.251
cenpe	SE	5.40889e-15	2.57062e-13	0.73	0.773	0.772	1	0.845	1	-0.19
cenpe	MXE	2.05908e-05	0.000208828	0.893	0.715	0.709	0.527	0.756	0.667	0.122
etv5b	SE	1.84161e-79	3.23005e-77	0.954	1	0.98	0.914	0.875	0.755	0.13
ccna2	RI	7.19785e-10	8.25571e-09	0.095	0.104	0.142	0	0	0	0.114
prc1a	SE	5.56556e-11	2.11333e-09	0.821	0.781	0.916	1	1	0.992	-0.158
ccng2	RI	0	0	0.338	0.368	0.395	0.062	0.123	0.121	0.265
map3k4	SE	3.73534e-79	6.39916e-77	0.486	0.31	0.307	0.867	0.823	0.67	-0.419
timeless	MXE	4.51941e-11	7.26153e-10	0.554	0.42	0.518	0.4	0.372	0.389	0.11
map4k5	SE	4.94088e-05	0.00101243	0.339	0.606	0.512	0.515	0.681	0.606	-0.115
mdm4	SE	5.39845e-238	7.95354e-235	0.443	0.207	0.346	0.748	0.758	0.753	-0.421
ccnb2	RI	3.02806e-06	2.79542e-05	0.776	0.531	0.557	0	1	0	0.288
ccnb2	RI	4.8962e-06	4.30979e-05	0.163	0.115	0.241	0	0	0	0.173
scrib	SE	7.49183e-17	3.7416e-15	0.33	0.221	0.286	0.395	0.354	0.4	-0.104
cdc14b	SE	7.79212e-60	9.48771e-58	0.056	0.034	0.072	0.175	0.175	0.137	-0.108
map2k4a	SE	0.00117497	0.0190229	0.672	0.56	0.741	0.496	0.271	0.105	0.367
klhl21	SE	0.00145264	0.0232375	0.719	0.923	0.767	1	1	1	-0.197
gadd45ba	RI	4.62811e-62	1.84394e-60	0.163	0.131	0.168	0.051	0.024	0.052	0.112
nabp1a	A5SS	1.45621e-16	2.41857e-15	0.728	1	0.14	1	0.969	0.296	-0.132
phkg1b	SE	0.000917701	0.0151405	0.608	0.453	0.638	0.823	0.756	0.756	-0.212
phkg1b	MXE	4.69943e-18	1.26796e-16	0.478	0.627	0.529	0.456	0.398	0.44	0.113
dync1li1	A5SS	5.38418e-09	5.23302e-08	0.91	0.856	0.915	0.567	0.625	0.711	0.259
ccny	SE	3.59225e-05	0.000769389	0.369	0.189	0.33	0	0	0	0.296
map4k3a	MXE	2.96585e-05	0.00029049	0.817	0.183	0.497	0	0.316	0.249	0.311
eme1	SE	0.00253982	0.0394717	0.845	0.867	0.742	1	0.962	0.953	-0.154
cep131	MXE	0.00145582	0.0109569	0.138	0.277	0.354	0.57	0.324	0.605	-0.243
cdc14ab	SE	1.11538e-06	3.08888e-05	0.275	0.432	0.487	0.609	0.548	0.781	-0.248
map2k4b	SE	1.53023e-09	5.31719e-08	0.816	0.809	0.741	1	1	0.986	-0.207
runx1t1	A5SS	2.25734e-33	5.86283e-32	0.557	0.644	0.904	0.485	0.398	0.124	0.366
taok3a	A5SS	0.00112742	0.00552146	0.804	0.285	1	1	0.285	0.405	0.133
rnf167	MXE	7.28113e-13	1.35221e-11	0.726	0.451	0.431	0.265	0.444	0.366	0.178
kifc1	SE	1.67502e-08	5.38824e-07	0.661	0.703	0.907	0.976	1	1	-0.235
kifc1	SE	0.000317094	0.00562525	0.75	0.843	0.943	0.983	1	1	-0.149
pcm1	SE	0.00057443	0.00975009	0.553	1	0.876	1	1	1	-0.19
septin6	SE	0.000128464	0.00239275	0.784	0.735	0.56	0.891	0.933	0.913	-0.219
septin6	SE	1.71158e-06	4.63541e-05	0.027	0.167	0.165	0.382	0.361	0.215	-0.2
clasp2	SE	3.17439e-63	4.25166e-61	0.311	0.058	0.351	0.044	0.078	0.03	0.189
clasp2	MXE	5.51681e-48	4.93065e-46	0.727	0.75	1	0.182	0.294	0.4	0.534
sass6	SE	0.000228125	0.00413913	0.714	0.709	0.256	0.881	0.71	0.413	-0.108
cep170aa	A3SS	2.51592e-08	2.87466e-07	0.369	0.081	0.049	0.18	0.687	0.338	-0.235
septin12	SE	0.00219134	0.0342003	0.94	0.883	0.868	1	1	1	-0.103
sept7b	SE	1.0563e-130	3.79574e-128	0.466	0.501	0.511	0.252	0.362	0.347	0.172
ska1	SE	9.78337e-56	1.14395e-53	0.507	0.663	0.845	1	0.951	0.949	-0.295

## Sheet: microtubule-based process
GroupID	Category	Term	Description	LogP	Log(q-value)	InTerm_InList	Genes	Symbols
15_Summary	GO Biological Processes	GO:0007017	microtubule-based process	-2.64419	-0.442073	26/488	30453,259194,321709,334300,335339,368473,393148,402875,404604,406747,415215,436865,556103,557463,562231,563066,563359,565515,565969,566287,567833,664760,767729,767754,777640,100136875	kifc1,prc1a,pcm1,mark3a,mak,scrib,cdc14b,dzip1,clasp2,sass6,cep43,ska1,dync1li1,cep170aa,mark2a,cep131,ap3d1,wdr35,cdc14ab,phldb1a,maptb,tbce,dync1i2a,cenpe,bicdl2,kif2c
15_Member	GO Biological Processes	GO:0007017	microtubule-based process	-2.64419	-0.442073	26/488	30453,259194,321709,334300,335339,368473,393148,402875,404604,406747,415215,436865,556103,557463,562231,563066,563359,565515,565969,566287,567833,664760,767729,767754,777640,100136875	kifc1,prc1a,pcm1,mark3a,mak,scrib,cdc14b,dzip1,clasp2,sass6,cep43,ska1,dync1li1,cep170aa,mark2a,cep131,ap3d1,wdr35,cdc14ab,phldb1a,maptb,tbce,dync1i2a,cenpe,bicdl2,kif2c
15_Member	GO Biological Processes	GO:0000226	microtubule cytoskeleton organization	-2.38604	-0.309258	19/333	30453,259194,321709,334300,368473,393148,402875,404604,406747,415215,436865,556103,557463,562231,563066,565969,566287,567833,664760	kifc1,prc1a,pcm1,mark3a,scrib,cdc14b,dzip1,clasp2,sass6,cep43,ska1,dync1li1,cep170aa,mark2a,cep131,cdc14ab,phldb1a,maptb,tbce
DASEs enriched in the term of GO:0007017 microtubule-based process
				IncLevel1			IncLevel2
Gene symble	AS type	PValue	FDR	Mut1	Mut2	Mut3	Sib1	Sib2	Sib3	IncLevel Difference
cenpe	SE	5.40889e-15	2.57062e-13	0.73	0.773	0.772	1	0.845	1	-0.19
cenpe	MXE	2.05908e-05	0.000208828	0.893	0.715	0.709	0.527	0.756	0.667	0.122
prc1a	SE	5.56556e-11	2.11333e-09	0.821	0.781	0.916	1	1	0.992	-0.158
scrib	SE	7.49183e-17	3.7416e-15	0.33	0.221	0.286	0.395	0.354	0.4	-0.104
cdc14b	SE	7.79212e-60	9.48771e-58	0.056	0.034	0.072	0.175	0.175	0.137	-0.108
dync1li1	A5SS	5.38418e-09	5.23302e-08	0.91	0.856	0.915	0.567	0.625	0.711	0.259
cep131	MXE	0.00145582	0.0109569	0.138	0.277	0.354	0.57	0.324	0.605	-0.243
cdc14ab	SE	1.11538e-06	3.08888e-05	0.275	0.432	0.487	0.609	0.548	0.781	-0.248
kifc1	SE	1.67502e-08	5.38824e-07	0.661	0.703	0.907	0.976	1	1	-0.235
kifc1	SE	0.000317094	0.00562525	0.75	0.843	0.943	0.983	1	1	-0.149
pcm1	SE	0.00057443	0.00975009	0.553	1	0.876	1	1	1	-0.19
clasp2	SE	3.17439e-63	4.25166e-61	0.311	0.058	0.351	0.044	0.078	0.03	0.189
clasp2	MXE	5.51681e-48	4.93065e-46	0.727	0.75	1	0.182	0.294	0.4	0.534
sass6	SE	0.000228125	0.00413913	0.714	0.709	0.256	0.881	0.71	0.413	-0.108
cep170aa	A3SS	2.51592e-08	2.87466e-07	0.369	0.081	0.049	0.18	0.687	0.338	-0.235
ska1	SE	9.78337e-56	1.14395e-53	0.507	0.663	0.845	1	0.951	0.949	-0.295
mark3a	SE	0.000326626	0.00577	0.917	0.656	0.917	0.384	0.809	0.688	0.203
mak	SE	7.36925e-05	0.00144569	0.182	0.057	0.164	0.267	0.301	0.238	-0.134
mak	MXE	0.00148223	0.0110974	0.263	0.352	0.54	0.163	0.283	0.409	0.1
dzip1	SE	1.18876e-07	3.58161e-06	0.507	0.604	0.495	0.308	0.681	0.211	0.135
cep43	SE	5.86083e-38	5.04957e-36	0.384	0.384	0.217	0.445	0.602	0.696	-0.253
mark2a	SE	0.00184779	0.0292098	0.794	0.916	0.741	1	0.949	0.91	-0.136
mark2a	SE	9.04254e-39	8.02553e-37	0.497	0.679	0.437	0.229	0.195	0.306	0.294
mark2a	SE	9.36006e-06	0.000230605	0.573	0.446	0.627	0.458	0.398	0.446	0.115
mark2a	MXE	0.000190954	0.00165493	0.424	0.724	0.316	0.259	0.268	0.353	0.195
ap3d1	SE	6.41991e-09	2.12073e-07	0.461	0.241	0.768	0.804	0.774	0.495	-0.201
wdr35	SE	2.35133e-07	6.88709e-06	1	0.619	0.446	1	1	1	-0.312
wdr35	SE	3.43804e-12	1.40702e-10	0.287	1	0.844	0.879	0.92	1	-0.223
phldb1a	SE	2.12164e-18	1.10453e-16	0.337	0.041	0.504	1	1	1	-0.706
phldb1a	SE	4.69367e-05	0.000972599	0.952	0.723	0.762	1	1	1	-0.188
phldb1a	MXE	0.000189104	0.00164889	0.326	0.331	0.535	0.52	0.633	0.645	-0.202
phldb1a	MXE	1.29771e-25	4.8835e-24	0.727	0.682	0.667	0.545	0.44	0.455	0.212
maptb	SE	2.18515e-10	8.0284e-09	0	0.074	0	0.126	0.171	0.116	-0.113
maptb	SE	3.29275e-23	2.05559e-21	1	0.802	0.596	0.731	0.572	0.437	0.219
tbce	SE	0.000254321	0.00458058	0.858	0.897	0.737	0.96	1	1	-0.156
tbce	A5SS	0.000545532	0.00277858	1	1	1	0.377	0.558	1	0.355
dync1i2a	SE	0.000183712	0.00337065	0	0.121	0.022	0.205	0.185	0.161	-0.136
bicdl2	SE	2.79665e-06	7.43737e-05	0.664	0.502	0.548	0.515	0.727	1	-0.176
kif2c	SE	2.32492e-07	6.82333e-06	0.017	0.02	0.029	0.214	0.117	0.153	-0.139

## Sheet: DASEs_ representive GOBP terms 
DASEs of the three representive GOBP terms
GeneID	geneSymbol	chr	strand	exonStart_0base	exonEnd	upstreamES	upstreamEE	downstreamES	downstreamEE	IC_SAMPLE_1	SC_SAMPLE_1	IC_SAMPLE_2	SC_SAMPLE_2	IncFormLen	SkipFormLen	PValue	FDR	IncLevel1	IncLevel2	IncLevelDifference
ENSDARG00000059059	emsy	10	-	287869	288034	287575	287731	288129	288343	58107109	12,16,17	102,58,77	8,1,0	314	149	3.70701e-79	6.39916e-77	0.696,0.76,0.753	0.858,0.965,1.0	-0.205
ENSDARG00000059059	emsy	10	-	292473	292695	292116	292266	293970	294208	39,78,71	8,5,13	48,33,78	3,2,5	371	149	1.80564e-05	0.000418279	0.662,0.862,0.687	0.865,0.869,0.862	-0.128
ENSDARG00000029331	atxn7l3	3	-	20029820	20029892	20026851	20026988	20033456	20033500	4,19,11	4,2,4	13,4,13	0,2,0	221	149	1.28886e-62	1.68042e-60	0.403,0.865,0.65	1.0,0.574,1.0	-0.219
ENSDARG00000003098	kdm5bb	8	-	28336450	28336507	28333887	28334028	28337759	28337930	22,57,38	6,64,26	93,41,62	42,6,30	206	149	4.83259e-32	3.68904e-30	0.726,0.392,0.514	0.616,0.832,0.599	-0.138
ENSDARG00000004587	kat5a	5	+	23598719	23598788	23598437	23598574	23599282	23599456	72,84,76	9,5,12	59,42,73	1,0,0	218	149	0.000457969	0.00789152	0.845,0.92,0.812	0.976,1.0,1.0	-0.133
ENSDARG00000018698	carm1	3	+	34164618	34164731	34161944	34162034	34166235	34166316	130190224	33,39,57	394338345	22,16,22	262	149	2.02556e-231	2.29558e-228	0.691,0.735,0.691	0.911,0.923,0.899	-0.205
ENSDARG00000068868	nap1l4b	7	-	31780583	31780621	31777917	31778232	31780835	31780886	32,22,18	31,32,42	46,49,61	36,28,32	187	149	1.9511e-62	2.52154e-60	0.451,0.354,0.255	0.504,0.582,0.603	-0.21
ENSDARG00000045951	kat5b	5	-	66746174	66746243	66744400	66744574	66746389	66746526	29,36,20	0,14,15	84,46,59	1,2,3	218	149	1.83684e-143	7.31409e-141	1.0,0.637,0.477	0.983,0.94,0.931	-0.247
ENSDARG00000035074	rtel1	11	+	12839327	12839499	12835784	12835908	12845043	12845201	13,32,15	1,8,1	42,53,28	0,0,0	321	149	0.00216656	0.0338494	0.858,0.65,0.874	1.0,1.0,1.0	-0.206
ENSDARG00000035333	mis18a	10	+	33590438	33590561	33589272	33589339	33590670	33590773	7,7,11	30,6,4	20,6,7	1,0,3	272	149	4.19476e-18	2.14588e-16	0.113,0.39,0.601	0.916,1.0,0.561	-0.458
ENSDARG00000060392	ash2l	10	-	2775597	2775615	2773096	2773199	2775710	2775786	0,71,67	83,86,110	96,27,66	102,72,95	167	149	1.68521e-11	6.62087e-10	0.0,0.424,0.352	0.456,0.251,0.383	-0.105
ENSDARG00000018047	brms1lb	20	-	16835902	16836017	16835051	16835169	16838978	16839018	3,9,1	9,15,8	14,17,8	8,9,13	264	149	1.42798e-12	5.94306e-11	0.158,0.253,0.066	0.497,0.516,0.258	-0.265
ENSDARG00000054473	tinf2	7	+	24036307	24036397	24033900	24034289	24036478	24036561	9,17,26	15,8,13	10,18,12	0,3,2	239	149	2.77892e-89	5.53268e-87	0.272,0.57,0.555	1.0,0.789,0.789	-0.394
ENSDARG00000054473	tinf2	7	+	24036338	24036397	24033460	24034289	24036478	24036561	25,33,54	15,8,13	54,66,53	0,3,2	208	149	5.31935e-181	2.90259e-178	0.544,0.747,0.748	1.0,0.94,0.95	-0.284
ENSDARG00000063385	cenpe	1	+	281586	281778	281043	281244	282712	282892	68,187,85	11,24,11	168,75,154	0,6,0	341	149	5.40889e-15	2.57062e-13	0.73,0.773,0.772	1.0,0.845,1.0	-0.19
ENSDARG00000044511	etv5b	6	-	14038670	14038804	14038448	14038536	14040039	14040161	39,77,184	1,0,2	81,80,82	4,6,14	283	149	1.84161e-79	3.23005e-77	0.954,1.0,0.98	0.914,0.875,0.755	0.13
ENSDARG00000100918	prc1a	25	+	7456710	7456869	7456523	7456622	7458590	7461466	266199292	28,27,13	230233244	0,0,1	308	149	5.56556e-11	2.11333e-09	0.821,0.781,0.916	1.0,1.0,0.992	-0.158
ENSDARG00000104835	map3k4	13	-	35806539	35806641	35803092	35803193	35806947	35807050	43,34,50	27,45,67	110,94,89	10,12,26	251	149	3.73534e-79	6.39916e-77	0.486,0.31,0.307	0.867,0.823,0.67	-0.419
ENSDARG00000039125	map4k5	13	-	36727519	36727564	36725145	36725188	36728279	36728347	18,34,41	27,17,30	36,25,30	26,9,15	194	149	4.94088e-05	0.00101243	0.339,0.606,0.512	0.515,0.681,0.606	-0.115
ENSDARG00000057513	mdm4	11	-	22909534	22909599	22906287	22906393	22910040	22910090	8,9,19	7,24,25	47,54,70	11,12,16	214	149	5.39845e-238	7.95354e-235	0.443,0.207,0.346	0.748,0.758,0.753	-0.421
ENSDARG00000000861	scrib	7	+	41250505	41250562	41250007	41250064	41250801	41250882	17,27,31	25,69,56	56,28,35	62,37,38	206	149	7.49183e-17	3.7416e-15	0.33,0.221,0.286	0.395,0.354,0.4	-0.104
ENSDARG00000021483	cdc14b	8	-	1222738	1222804	1222341	1222616	1230316	1230370	14,10,23	165199205	54,69,39	176226170	215	149	7.79212e-60	9.48771e-58	0.056,0.034,0.072	0.175,0.175,0.137	-0.108
ENSDARG00000063583	map2k4a	3	-	10627600	10627633	10615059	10615153	10634382	10634532	5,14,14	2,9,4	12,5,2	10,11,14	182	149	0.00117497	0.0190229	0.672,0.56,0.741	0.496,0.271,0.105	0.367
ENSDARG00000039255	klhl21	23	+	24926596	24926645	24926406	24926520	24932190	24933280	17,32,35	5,2,8	25,22,20	0,0,0	198	149	0.00145264	0.0232375	0.719,0.923,0.767	1.0,1.0,1.0	-0.197
ENSDARG00000069498	phkg1b	21	-	25679118	25679209	25677410	25677564	25680993	25681059	40,32,51	16,24,18	45,55,50	6,11,10	240	149	0.000917701	0.0151405	0.608,0.453,0.638	0.823,0.756,0.756	-0.212
ENSDARG00000063677	ccny	24	+	4405174	4405195	4404709	4404784	4407270	4407305	2,4,9	3,15,16	0,0,0	13,13,13	170	149	3.59225e-05	0.000769389	0.369,0.189,0.33	0.0,0.0,0.0	0.296
ENSDARG00000087742	map4k3a	11	-	30417604	30417667	30408045	30408104	30423314	30423373	2,6,0	3,2,0	1,9,7	0,3,3	212	149	1.007e-05	0.00024563	0.319,0.678,NA	1.0,0.678,0.621	-0.268
ENSDARG00000076913	eme1	12	-	21677293	21677418	21674633	21674781	21677791	21677881	30,24,37	3,2,7	26,47,37	0,1,1	274	149	0.00253982	0.0394717	0.845,0.867,0.742	1.0,0.962,0.953	-0.154
ENSDARG00000057016	cdc14ab	22	-	16201553	16201875	16190230	16193831	16204125	16204281	6,12,15	5,5,5	64,23,45	13,6,4	471	149	1.11538e-06	3.08888e-05	0.275,0.432,0.487	0.609,0.548,0.781	-0.248
ENSDARG00000077177	map2k4b	12	-	286509	286545	285417	285520	287332	287633	55,63,64	10,12,18	67,32,85	0,0,1	185	149	1.53023e-09	5.31719e-08	0.816,0.809,0.741	1.0,1.0,0.986	-0.207
ENSDARG00000001558	kifc1	19	+	6991461	6991488	6990971	6991095	6992348	6992429	23,42,46	10,15,4	49,25,45	1,0,0	176	149	1.67502e-08	5.38824e-07	0.661,0.703,0.907	0.976,1.0,1.0	-0.235
ENSDARG00000001558	kifc1	19	+	6991458	6991488	6990969	6991095	6992348	6992429	36,97,79	10,15,4	69,71,99	1,0,0	179	149	0.000317094	0.00562525	0.75,0.843,0.943	0.983,1.0,1.0	-0.149
ENSDARG00000062198	pcm1	1	+	16643998	16644145	16643669	16643802	16646168	16646272	27,25,28	11,0,2	44,43,38	0,0,0	296	149	0.00057443	0.00975009	0.553,1.0,0.876	1.0,1.0,1.0	-0.19
ENSDARG00000010721	2020-09-06	14	-	33305345	33305391	33302019	33302764	33306421	33306612	19,29,30	4,8,18	43,55,41	4,3,3	195	149	0.000128464	0.00239275	0.784,0.735,0.56	0.891,0.933,0.913	-0.219
ENSDARG00000010721	2020-09-06	14	-	33305345	33305391	33297780	33299144	33306421	33306612	1,10,14	28,38,54	17,17,14	21,23,39	195	149	1.71158e-06	4.63541e-05	0.027,0.167,0.165	0.382,0.361,0.215	-0.2
ENSDARG00000020345	clasp2	19	+	42761802	42761829	42758565	42758670	42764727	42764895	8,3,16	15,41,25	4,5,2	73,50,55	176	149	3.17439e-63	4.25166e-61	0.311,0.058,0.351	0.044,0.078,0.03	0.189
ENSDARG00000058346	sass6	22	-	10740547	10740649	10737526	10737609	10740799	10740918	42,41,18	10,10,31	25,33,19	2,8,16	251	149	0.000228125	0.00413913	0.714,0.709,0.256	0.881,0.71,0.413	-0.108
ENSDARG00000019191	2020-09-12	3	+	28594712	28594952	28581396	28581670	28606939	28607068	245354309	6,18,18	278298359	0,0,0	389	149	0.00219134	0.0342003	0.94,0.883,0.868	1.0,1.0,1.0	-0.103
ENSDARG00000052673	sept7b	16	-	47397175	47397196	47394174	47394310	47399516	47399642	191221271	192193227	127162157	331250259	170	149	1.0563e-130	3.79574e-128	0.466,0.501,0.511	0.252,0.362,0.347	0.172
ENSDARG00000039354	ska1	10	-	17549385	17549510	17546877	17546981	17550121	17550239	17,29,30	9,8,3	41,71,68	0,2,2	274	149	9.78337e-56	1.14395e-53	0.507,0.663,0.845	1.0,0.951,0.949	-0.295
ENSDARG00000019345	mark3a	13	+	15658294	15658321	15657910	15658150	15661577	15661687	13,9,13	1,4,1	14,5,13	19,1,5	176	149	0.000326626	0.00577	0.917,0.656,0.917	0.384,0.809,0.688	0.203
ENSDARG00000059287	mak	24	-	8742641	8742737	8742278	8742439	8743302	8743422	15,3,10	41,30,31	18,22,18	30,31,35	245	149	7.36925e-05	0.00144569	0.182,0.057,0.164	0.267,0.301,0.238	-0.134
ENSDARG00000000943	dzip1	6	+	7269076	7269136	7266339	7266387	7270281	7270430	13,15,11	9,7,8	10,3,6	16,1,16	209	149	1.18876e-07	3.58161e-06	0.507,0.604,0.495	0.308,0.681,0.211	0.135
ENSDARG00000003058	fgfr1op	20	+	30603096	30603186	30596507	30596725	30603319	30603438	10,5,4	10,5,9	9,17,22	7,7,6	239	149	5.86083e-38	5.04957e-36	0.384,0.384,0.217	0.445,0.602,0.696	-0.253
ENSDARG00000079905	mark2a	21	-	27216649	27216787	27213086	27213347	27221029	27221118	52,63,66	7,3,12	99,71,78	0,2,4	287	149	0.00184779	0.0292098	0.794,0.916,0.741	1.0,0.949,0.91	-0.136
ENSDARG00000079905	mark2a	21	-	27211459	27211486	27205098	27205200	27213086	27213347	14,25,11	12,10,12	7,8,13	20,28,25	176	149	9.04254e-39	8.02553e-37	0.497,0.679,0.437	0.229,0.195,0.306	0.294
ENSDARG00000079905	mark2a	21	-	27208084	27208120	27204764	27205200	27213086	27213347	20,10,25	12,10,12	21,23,25	20,28,25	185	149	9.36006e-06	0.000230605	0.573,0.446,0.627	0.458,0.398,0.446	0.115
ENSDARG00000071424	ap3d1	22	-	22183864	22183918	22181250	22181358	22187917	22188049	7,13,9	6,30,2	39,28,12	7,6,9	203	149	6.41991e-09	2.12073e-07	0.461,0.241,0.768	0.804,0.774,0.495	-0.201
ENSDARG00000069269	wdr35	13	-	32619779	32619836	32619621	32619682	32620846	32620972	1,9,10	0,4,9	4,4,3	0,0,0	206	149	2.35133e-07	6.88709e-06	1.0,0.619,0.446	1.0,1.0,1.0	-0.312
ENSDARG00000069269	wdr35	13	-	32619779	32619836	32619621	32619682	32620143	32620176	5,13,15	9,0,2	20,16,19	2,1,0	206	149	3.43804e-12	1.40702e-10	0.287,1.0,0.844	0.879,0.92,1.0	-0.223
ENSDARG00000061093	phldb1a	5	-	30443109	30443253	30440757	30440827	30449937	30450024	1,1,12	1,12,6	6,8,2	0,0,0	293	149	2.12164e-18	1.10453e-16	0.337,0.041,0.504	1.0,1.0,1.0	-0.706
ENSDARG00000061093	phldb1a	5	-	30442757	30442817	30440757	30440827	30449937	30450024	28,44,27	1,12,6	42,25,24	0,0,0	209	149	4.69367e-05	0.000972599	0.952,0.723,0.762	1.0,1.0,1.0	-0.188
ENSDARG00000087616	maptb	3	-	22176676	22176837	22174817	22174881	22177091	22177128	0,3,0	5,18,17	3,3,3	10,7,11	310	149	2.18515e-10	8.0284e-09	0.0,0.074,0.0	0.126,0.171,0.116	-0.113
ENSDARG00000087616	maptb	3	-	22179599	22180808	22177091	22177126	22190971	22191130	57,148,94	0,4,7	99,73,92	4,6,13	1358	149	3.29275e-23	2.05559e-21	1.0,0.802,0.596	0.731,0.572,0.437	0.219
ENSDARG00000099921	tbce	11	-	44612292	44612361	44612146	44612206	44613597	44613751	53,64,41	6,5,10	35,60,59	1,0,0	218	149	0.000254321	0.00458058	0.858,0.897,0.737	0.96,1.0,1.0	-0.156
ENSDARG00000078386	dync1i2a	9	+	3187521	3187575	3183714	3183805	3188903	3189019	0,29,4	88155131	44,35,32	125113122	203	149	0.000183712	0.00337065	0.0,0.121,0.022	0.205,0.185,0.161	-0.136
ENSDARG00000052427	zgc:153929	5	+	57667967	57668114	57665187	57665334	57668330	57668405	51,18,41	13,9,17	19,37,31	9,7,0	296	149	2.79665e-06	7.43737e-05	0.664,0.502,0.548	0.515,0.727,1.0	-0.176
ENSDARG00000076228	kif2c	2	+	33930914	33930947	33930762	33930820	33932878	33933001	1,2,3	47,81,81	23,11,15	69,68,68	182	149	2.32492e-07	6.82333e-06	0.017,0.02,0.029	0.214,0.117,0.153	-0.139
ENSDARG00000104453	flt4	14	-	15848351	15848483	15844450	15844557	15870423	15870570	16,33,23	2,23,1	40,29,36	1,1,0	281	149	2.11145e-184	1.29617e-181	0.809,0.432,0.924	0.955,0.939,1.0	-0.243
ENSDARG00000103542	vegfaa	16	-	4293318	4293450	4287541	4289066	4304520	4304553	48,32,64	4,17,7	39,51,43	20,29,15	281	149	2.88564e-08	9.16252e-07	0.864,0.5,0.829	0.508,0.483,0.603	0.2
ENSDARG00000034700	vegfab	4	-	5591655	5591721	5589279	5589426	5593759	5593792	2,7,8	23,11,19	8,10,10	9,18,18	215	149	2.12193e-09	7.23668e-08	0.057,0.306,0.226	0.381,0.278,0.278	-0.116
ENSDARG00000038695	elavl1a	2	-	37131304	37131364	37129783	37129961	37134100	37134169	87146135	213282307	214166231	269279264	209	149	4.15844e-23	2.57421e-21	0.226,0.27,0.239	0.362,0.298,0.384	-0.103
RI
GeneID	geneSymbol	chr	strand	riExonStart_0base	riExonEnd	upstreamES	upstreamEE	downstreamES	downstreamEE	IC_SAMPLE_1	SC_SAMPLE_1	IC_SAMPLE_2	SC_SAMPLE_2	IncFormLen	SkipFormLen	PValue	FDR	IncLevel1	IncLevel2	IncLevelDifference
ENSDARG00000011594	smarcb1b	21	+	15603507	15603865	15603507	15603619	15603756	15603865	96,67,76	133169184	16,18,24	294322267	286	149	1.22162e-29	2.71991e-28	0.273,0.171,0.177	0.028,0.028,0.045	0.173
ENSDARG00000102512	kdm8	3	-	44088974	44089238	44088974	44089022	44089105	44089238	6,11,6	20,9,1	0,1,0	27,18,25	232	149	1.46229e-08	1.60428e-07	0.162,0.44,0.794	0.0,0.034,0.0	0.454
ENSDARG00000056318	kansl2	23	+	24600493	24601014	24600493	24600700	24600835	24601014	12,18,14	4,10,11	25,22,5	6,2,0	284	149	2.03717e-49	7.3435e-48	0.611,0.486,0.4	0.686,0.852,1.0	-0.347
ENSDARG00000039616	cenpk	1	-	31509376	31509665	31509376	31509433	31509529	31509665	26,19,33	94,63,57	1,5,3	79,56,70	245	149	1.17133e-07	1.16671e-06	0.144,0.155,0.26	0.008,0.052,0.025	0.158
ENSDARG00000087238	si:ch211-161h7.4	24	-	20906702	20906912	20906702	20906773	20906868	20906912	9,9,0	6,12,12	0,0,1	14,13,15	244	149	1.54253e-05	0.000129744	0.478,0.314,0.0	0.0,0.0,0.039	0.251
ENSDARG00000040407	usp22	12	+	1519162	1519451	1519162	1519289	1519359	1519451	24,44,21	26,30,36	5,5,12	42,26,38	219	149	3.19705e-12	4.03361e-11	0.386,0.499,0.284	0.075,0.116,0.177	0.267
ENSDARG00000011094	ccna2	14	-	46363528	46363925	46363528	46363642	46363720	46363925	42,44,68	264248269	0,0,0	315334326	227	149	7.19785e-10	8.25571e-09	0.095,0.104,0.142	0.0,0.0,0.0	0.114
ENSDARG00000017602	ccng2	21	+	5802753	5803010	5802753	5802832	5802911	5803010	111,100,95	142,112,95	18,34,30	178158142	228	149	0	0	0.338,0.368,0.395	0.062,0.123,0.121	0.265
ENSDARG00000036180	ccnb2	7	+	30626742	30627211	30626742	30626859	30626947	30627211	11,9,14	2,5,7	0,2,0	3,0,1	237	149	3.02806e-06	2.79542e-05	0.776,0.531,0.557	0.0,1.0,0.0	0.288
ENSDARG00000036180	ccnb2	7	+	30626742	30627211	30626742	30626859	30626944	30627211	11,9,14	36,44,28	0,0,0	46,42,45	234	149	4.8962e-06	4.30979e-05	0.163,0.115,0.241	0.0,0.0,0.0	0.173
ENSDARG00000027744	gadd45ba	11	+	6456452	6456877	6456452	6456554	6456657	6456877	25,29,30	76,114,88	6,3,7	66,71,75	252	149	4.62811e-62	1.84394e-60	0.163,0.131,0.168	0.051,0.024,0.052	0.112
MXE
GeneID	geneSymbol	chr	strand	1stExonStart_0base	1stExonEnd	2ndExonStart_0base	2ndExonEnd	upstreamES	upstreamEE	downstreamES	downstreamEE	IC_SAMPLE_1	SC_SAMPLE_1	IC_SAMPLE_2	SC_SAMPLE_2	IncFormLen	SkipFormLen	PValue	FDR	IncLevel1	IncLevel2	IncLevelDifference
ENSDARG00000039302	terfa	4	+	77995625	77995712	77995933	77996041	77994478	77994565	77996153	77996227	2,5,9	50,50,30	2,0,1	59,54,51	236	257	9.16461e-06	9.63631e-05	0.042,0.098,0.246	0.036,0.0,0.021	0.11
ENSDARG00000012397	eya4	23	-	31448268	31448369	31448404	31448505	31440339	31440420	31451348	31451470	34,29,55	86,79,169	36,37,32	35,63,62	250	250	1.30697e-17	3.33743e-16	0.283,0.269,0.246	0.507,0.37,0.34	-0.14
ENSDARG00000058696	tbl1xr1a	11	+	8636336	8636402	8660112	8660215	8616116	8616179	8661056	8661202	11,19,21	56,59,58	44,49,30	66,45,82	215	252	0.00261595	0.0190858	0.187,0.274,0.298	0.439,0.561,0.3	-0.18
ENSDARG00000039616	cenpk	1	-	31512340	31512387	31514573	31514637	31512097	31512180	31514717	31514774	11,13,25	35,20,28	18,21,23	27,19,16	213	196	1.5779e-11	2.65459e-10	0.224,0.374,0.451	0.38,0.504,0.569	-0.135
ENSDARG00000063385	cenpe	1	+	273806	274079	277588	277861	273578	273724	278219	278432	25,113,56	3,45,23	29,34,56	26,11,28	422	422	2.05908e-05	0.000208828	0.893,0.715,0.709	0.527,0.756,0.667	0.122
ENSDARG00000070119	ctc1	23	-	44985715	44985762	44991395	44991524	44979961	44980068	44994007	44994097	24,21,31	9,12,14	50,41,44	10,15,7	278	196	3.14803e-06	3.57277e-05	0.653,0.552,0.61	0.779,0.658,0.816	-0.146
ENSDARG00000078497	timeless	11	+	3246580	3246654	3248815	3248886	3246449	3246492	3249013	3249117	39,25,36	31,34,33	29,24,29	43,40,45	223	220	4.51941e-11	7.26153e-10	0.554,0.42,0.518	0.4,0.372,0.389	0.11
ENSDARG00000069498	phkg1b	21	-	25679312	25679476	25680993	25681059	25679118	25679209	25684795	25684850	39,67,47	62,58,61	38,39,54	66,86,100	215	313	4.69943e-18	1.26796e-16	0.478,0.627,0.529	0.456,0.398,0.44	0.113
ENSDARG00000087742	map4k3a	11	-	30379454	30379572	30382514	30382575	30379312	30379371	30389179	30389259	7,3,7	2,17,9	0,4,6	11,11,23	210	267	2.96585e-05	0.00029049	0.817,0.183,0.497	0.0,0.316,0.249	0.311
ENSDARG00000088984	cep131	12	-	35865631	35865757	35867803	35867941	35864514	35864631	35868028	35868220	1,8,4	6,20,7	18,2,8	13,4,5	287	275	0.00145582	0.0109569	0.138,0.277,0.354	0.57,0.324,0.605	-0.243
ENSDARG00000017636	rnf167	5	-	68040331	68040412	68042194	68042288	68037628	68038062	68044673	68044779	14,20,8	5,23,10	8,16,14	21,19,23	243	230	7.28113e-13	1.35221e-11	0.726,0.451,0.431	0.265,0.444,0.366	0.178
ENSDARG00000020345	clasp2	19	+	42761802	42761829	42762368	42762395	42758565	42758670	42764727	42764895	8,3,16	3,1,0	4,5,2	18,12,3	176	176	5.51681e-48	4.93065e-46	0.727,0.75,1.0	0.182,0.294,0.4	0.534
ENSDARG00000059287	mak	24	-	8767011	8767094	8767561	8767641	8763667	8763800	8767837	8767959	6,15,22	17,28,19	5,7,26	26,18,38	229	232	0.00148223	0.0110974	0.263,0.352,0.54	0.163,0.283,0.409	0.1
ENSDARG00000079905	mark2a	21	-	27208084	27208120	27211459	27211486	27204764	27205200	27213086	27213347	14,25,11	20,10,25	7,8,13	21,23,25	176	185	0.000190954	0.00165493	0.424,0.724,0.316	0.259,0.268,0.353	0.195
ENSDARG00000061093	phldb1a	5	-	30442757	30442817	30443109	30443253	30440757	30440827	30445482	30445635	19,27,42	28,39,26	70,58,61	46,24,24	293	209	0.000189104	0.00164889	0.326,0.331,0.535	0.52,0.633,0.645	-0.202
ENSDARG00000061093	phldb1a	5	-	30445948	30446068	30449096	30449216	30443109	30443253	30449937	30450024	8,15,6	3,7,3	12,11,15	10,14,18	269	269	1.29771e-25	4.8835e-24	0.727,0.682,0.667	0.545,0.44,0.455	0.212
A5SS
GeneID	geneSymbol	chr	strand	longExonStart_0base	longExonEnd	shortES	shortEE	flankingES	flankingEE	IC_SAMPLE_1	SC_SAMPLE_1	IC_SAMPLE_2	SC_SAMPLE_2	IncFormLen	SkipFormLen	PValue	FDR	IncLevel1	IncLevel2	IncLevelDifference
ENSDARG00000077361	bptf	3	-	25400576	25400697	25400657	25400697	25400104	25400345	38,31,45	2,11,5	37,33,22	12,9,7	230	149	1.40181e-10	1.52998e-09	0.925,0.646,0.854	0.666,0.704,0.671	0.128
ENSDARG00000056318	kansl2	23	+	24600493	24600746	24600493	24600700	24600835	24601014	28,49,48	4,10,11	36,56,19	6,2,0	195	149	1.63569e-22	3.28861e-21	0.842,0.789,0.769	0.821,0.955,1.0	-0.125
ENSDARG00000029556	kansl3	8	-	51320498	51320684	51320525	51320684	51319076	51319233	53,85,44	6,24,22	92,74,46	38,45,37	176	149	1.02456e-34	3.01064e-33	0.882,0.75,0.629	0.672,0.582,0.513	0.165
ENSDARG00000099021	setdb1b	16	-	21901010	21901250	21901058	21901250	21900241	21900406	132125164	6,12,15	144123124	64,46,25	197	149	1.20773e-41	4.61353e-40	0.943,0.887,0.892	0.63,0.669,0.79	0.211
ENSDARG00000004692	nabp1a	9	-	24215988	24216049	24216006	24216049	24214659	24215388	12,5,2	4,0,11	6,71,8	0,2,17	167	149	1.45621e-16	2.41857e-15	0.728,1.0,0.14	1.0,0.969,0.296	-0.132
ENSDARG00000098317	dync1li1	19	-	19006096	19006217	19006126	19006217	19004196	19004328	61,86,103	5,12,8	55,60,71	35,30,24	179	149	5.38418e-09	5.23302e-08	0.91,0.856,0.915	0.567,0.625,0.711	0.259
ENSDARG00000003680	runx1t1	19	+	33774499	33774600	33774499	33774591	33775636	33775838	4,23,10	3,12,1	9,7,3	9,10,20	158	149	2.25734e-33	5.86283e-32	0.557,0.644,0.904	0.485,0.398,0.124	0.366
ENSDARG00000060751	taok3a	5	-	15394203	15394410	15394224	15394410	15387370	15387505	14,5,10	3,11,0	4,5,7	0,11,9	170	149	0.00112742	0.00552146	0.804,0.285,1.0	1.0,0.285,0.405	0.133
ENSDARG00000099921	tbce	11	-	44622171	44622240	44622219	44622240	44621296	44621405	8,7,5	0,0,0	4,5,5	5,3,0	197	149	0.000545532	0.00277858	1.0,1.0,1.0	0.377,0.558,1.0	0.355
ENSDARG00000102153	nrp1a	24	-	1176991	1177102	1177012	1177102	1173800	1173848	15,13,17	18,35,43	25,13,36	21,15,17	170	149	0.000194787	0.00111058	0.422,0.246,0.257	0.511,0.432,0.65	-0.223
A3SS
GeneID	geneSymbol	chr	strand	longExonStart_0base	longExonEnd	shortES	shortEE	flankingES	flankingEE	IC_SAMPLE_1	SC_SAMPLE_1	IC_SAMPLE_2	SC_SAMPLE_2	IncFormLen	SkipFormLen	PValue	FDR	IncLevel1	IncLevel2	IncLevelDifference
ENSDARG00000041072	mier1a	6	-	34829143	34829271	34829143	34829190	34831106	34831201	33,25,35	19,23,25	16,22,17	38,31,31	230	149	4.90683e-56	4.58438e-54	0.529,0.413,0.476	0.214,0.315,0.262	0.209
ENSDARG00000041072	mier1a	6	-	34829143	34829271	34829143	34829187	34831106	34831201	35,25,35	45,27,58	16,22,17	42,50,65	233	149	7.27129e-31	2.79731e-29	0.332,0.372,0.278	0.196,0.22,0.143	0.141
ENSDARG00000012397	eya4	23	-	31470414	31470564	31470414	31470558	31471185	31471328	10,5,14	22,15,34	3,2,5	25,21,31	155	149	0.000915943	0.00637813	0.304,0.243,0.284	0.103,0.084,0.134	0.17
ENSDARG00000000729	daxx	19	-	7029674	7029975	7029674	7029920	7031302	7031371	12,19,23	12,12,4	18,9,11	21,21,11	204	149	0.00623453	0.0375736	0.422,0.536,0.808	0.385,0.238,0.422	0.24
ENSDARG00000077353	rerea	23	+	22925218	22925389	22925248	22925389	22922931	22923643	15,34,67	23,18,47	61,81,54	25,16,31	179	149	0.00513773	0.0320007	0.352,0.611,0.543	0.67,0.808,0.592	-0.188
ENSDARG00000042637	tert	19	+	636787	636975	636851	636975	636378	636564	26,10,11	18,12,24	13,15,17	32,34,28	213	149	1.90592e-11	2.89878e-10	0.503,0.368,0.243	0.221,0.236,0.298	0.12
ENSDARG00000088984	cep131	12	-	35876282	35876397	35876282	35876394	35881388	35881483	0,2,3	4,3,0	1,0,4	0,0,4	152	149	0.00786717	0.0467739	0.0,0.395,1.0	1.0,NA,0.495	-0.283
ENSDARG00000006128	cep170aa	13	-	10994067	10994248	10994067	10994227	10997407	10997654	6,1,1	9,10,17	5,5,7	20,2,12	170	149	2.51592e-08	2.87466e-07	0.369,0.081,0.049	0.18,0.687,0.338	-0.235
ENSDARG00000056831	gng2	13	+	12087500	12087647	12087534	12087647	12063318	12063400	154156150	47,36,69	236246226	52,53,26	183	149	5.32392e-24	1.51385e-22	0.727,0.779,0.639	0.787,0.791,0.876	-0.103
ENSDARG00000059327	gata2a	11	-	3853858	3854016	3853858	3854004	3857920	3858493	3,14,10	24,23,15	9,13,12	19,15,10	161	149	3.93318e-09	5.03612e-08	0.104,0.36,0.382	0.305,0.445,0.526	-0.143
