# Supplementary material for: The splicing factor Prpf31 is required for hematopoietic stem and progenitor cell expansion during zebrafish embryogenesis
Source: J Biol Chem. 2024 Feb 19;300(3):105772. doi: 10.1016/j.jbc.2024.105772 (PMC10959673; doi:10.1016/j.jbc.2024.105772)
Supplement: Dataset S6 [file mmc10.xlsx]

## Sheet: Sheet1
Dataset S6. Information on representative differential alternatively spliced mitosis-related genes confirmed by SqRT-PCR.
Gene Symbol	Official Full Name	Gene Description in ZFIN	Related Disease (OMIM)	Splicing Type	Alternatively Spliced Exon
					Ensembl Transcript ID
					Exon/Intron Length
kdm8	Lysine Demethylase 8	Predicted to enable chromatin binding activity and histone H3K36 demethylase activity. Predicted to be involved in G2/M transition of mitotic cell cycle; circadian regulation of gene expression; and positive regulation of DNA-templated transcription. Predicted to act upstream of or within chromatin organization and rhythmic process. Predicted to be active in nucleus. Orthologous to human KDM8 (ly…	N.A.	RI	ENSDART00000157902.2 Intron3 83bp
cenpk	Centromere Protein K	Predicted to be involved in mitotic sister chromatid segregation. Predicted to act upstream of or within kinetochore assembly. Predicted to be located in chromosome, centromeric region and nucleus. Orthologous to human CENPK (centromere protein K).	N.A.	RI	ENSDART00000146567.3 Intron8 96bp
si:ch211-161h7.4	Orthologous to human CENPC (centromere protein C)	Predicted to enable centromeric DNA binding activity. Predicted to be involved in attachment of mitotic spindle microtubules to kinetochore; kinetochore assembly; and monopolar spindle attachment to meiosis I kinetochore. Predicted to be located in kinetochore and nucleus. Human ortholog(s) of this gene implicated in CREST syndrome and liver cirrhosis. Orthologous to human CENPC (centromere prote…	N.A.	RI	ENSDART00000126239.3 Intron2 95bp
usp22	Ubiquitin Specific Peptidase 22	Predicted to enable cysteine-type deubiquitinase activity and zinc ion binding activity. Predicted to act upstream of or within chromatin organization and ubiquitin-dependent protein catabolic process. Predicted to be located in nucleus. Orthologous to human USP22 (ubiquitin specific peptidase 22).	N.A.	RI	ENSDART00000059143.6 Intron9 70bp
smarcb1b	SWI/SNF Related, Matrix Associated, Actin Dependent Regulator Of Chromatin, Subfamily B, Member 1	Predicted to enable transcription coactivator activity. Predicted to be involved in chromatin remodeling and positive regulation of pseudohyphal growth by positive regulation of transcription from RNA polymerase II promoter. Predicted to be located in nuclear chromosome. Predicted to be part of brahma complex; nBAF complex; and npBAF complex. Predicted to be active in nucleus. Human ortholog(s) o…	Coffin-Siris syndrome 3, AD; Rhabdoid tumor predisposition syndrome 1, AD; Schwannomatosis-1, susceptibility to, AD; Rhabdoid tumors, somatic	RI	ENSDART00000138207.3 Intron2 137bp
mis18a	MIS18 Kinetochore Protein A	Predicted to enable metal ion binding activity. Predicted to be involved in CENP-A containing chromatin assembly and chromosome segregation. Predicted to act upstream of or within cell division. Predicted to be located in chromosome. Predicted to be part of chromatin. Predicted to be active in chromosome, centromeric region and nucleus. Orthologous to human MIS18A (MIS18 kinetochore protein A).	N.A.	SE	ENSDART00000051198.6 Exon3 123bp
tinf2	TERF1 Interacting Nuclear Factor 2	Predicted to enable telomeric DNA binding activity. Predicted to be involved in regulation of telomere maintenance via telomere lengthening and telomere capping. Predicted to be part of shelterin complex. Is expressed in several structures, including blastomere; digestive system; gill; heart; and ovary. Human ortholog(s) of this gene implicated in Revesz syndrome and autosomal dominant dyskeratos…	Dyskeratosis congenita, autosomal dominant 3, AD; Revesz syndrome, AD	SE	ENSDART00000141165.2 Exon8 59bp
kat5b	Lysine Acetyltransferase 5b	Predicted to enable histone H4K16 acetyltransferase activity and transcription coregulator activity. Predicted to be involved in negative regulation of DNA-templated transcription and positive regulation of transcription by RNA polymerase II. Predicted to act upstream of or within regulation of DNA-templated transcription. Predicted to be part of MSL complex. Orthologous to human KAT5 (lysine ace…	Neurodevelopmental disorder with dysmorphic facies, sleep disturbance, and brain abnormalities, AD	SE	ENSDART00000132183.3 Exon5 69bp
ccna2	Cyclin A2	Enables cyclin-dependent protein serine/threonine kinase regulator activity. Acts upstream of or within retina development in camera-type eye. Predicted to be part of cyclin A2-CDK2 complex. Predicted to be active in cytoplasm and nucleus. Is expressed in several structures, including nervous system; neural tube; pectoral fin musculature; primordial germ cell; and tail bud. Orthologous to human C…	N.A.	RI	ENSDART00000031498.8 Intron6 78bp
map4k3a	Mitogen-Activated Protein Kinase Kinase Kinase Kinase 3a	Predicted to enable MAP kinase kinase kinase kinase activity. Predicted to be involved in intracellular signal transduction. Predicted to act upstream of or within phosphorylation. Predicted to be active in cytoplasm. Orthologous to human MAP4K3 (mitogen-activated protein kinase kinase kinase kinase 3).	N.A.	MXE	ENSDART00000101667.5 1st: Exon25 61bp 2nd: Exon26 118bp
sass6	SAS-6 Centriolar Assembly Protein	Acts upstream of or within several processes, including embryonic cleavage; microtubule cytoskeleton organization; and spermatogenesis. Located in centrosome. Is expressed in blastomere and unfertilized egg. Human ortholog(s) of this gene implicated in primary autosomal recessive microcephaly 14. Orthologous to human SASS6 (SAS-6 centriolar assembly protein).	Microcephaly 14, primary, autosomal recessive, AR	SE	ENSDART00000081191.6 Exon14 102bp
septin6	Septin 6	Predicted to enable GTPase activity and molecular adaptor activity. Acts upstream of or within cilium assembly and determination of left/right symmetry. Located in cilium. Is expressed in several structures, including Kupffer's vesicle; axis; hypochord; nervous system; and pronephros. Orthologous to human SEPTIN6 (septin 6).	N.A.	SE	ENSDART00000136442.3 Exon4 46bp
map3k4	Mitogen-Activated Protein Kinase Kinase Kinase 4	Predicted to enable ATP binding activity and protein serine/threonine kinase activity. Predicted to act upstream of or within MAPK cascade and phosphorylation. Is expressed in several structures, including mesoderm; nervous system; neural plate; primordial germ cell; and tail bud. Orthologous to human MAP3K4 (mitogen-activated protein kinase kinase kinase 4).	N.A.	SE	ENSDART00000171371.2 Exon17 102bp
mdm4	MDM4 Regulator Of P53	Predicted to enable ubiquitin-protein transferase activity. Predicted to be involved in protein ubiquitination. Predicted to act upstream of or within negative regulation of apoptotic process and regulation of cell cycle. Predicted to be located in nucleus. Is expressed in post-vent region. Orthologous to human MDM4 (MDM4 regulator of p53).	Bone marrow failure syndrome 6, AD	SE	ENSDART00000080201.4 Exon6 65bp
septin12	Septin 12	Predicted to enable GTPase activity and molecular adaptor activity. Predicted to be involved in cytoskeleton-dependent cytokinesis. Predicted to be part of septin complex. Predicted to be active in cell division site; microtubule cytoskeleton; and septin ring. Human ortholog(s) of this gene implicated in spermatogenic failure 10. Orthologous to human SEPTIN12 (septin 12).	Spermatogenic failure 10, AD	SE	ENSDART00000150893.2 Exon2 240bp
ska1	Spindle And Kinetochore Associated Complex Subunit 1	Predicted to enable microtubule binding activity. Predicted to be involved in several processes, including chromosome segregation; mitotic cell cycle; and regulation of microtubule polymerization or depolymerization. Predicted to be located in cytoplasm; kinetochore; and microtubule. Predicted to be part of outer kinetochore. Predicted to be active in mitotic spindle and spindle microtubule. Is e…	N.A.	SE	ENSDART00000057513.5 Exon2 125bp
tbce	Tubulin Folding Cofactor E	Predicted to enable alpha-tubulin binding activity. Predicted to be involved in microtubule cytoskeleton organization; post-chaperonin tubulin folding pathway; and tubulin complex assembly. Predicted to act upstream of or within protein folding. Predicted to be located in cytoskeleton. Predicted to be active in cytoplasm. Human ortholog(s) of this gene implicated in Kenny-Caffey syndrome type 1; …	Encephalopathy, progressive, with amyotrophy and optic atrophy, AR; Hypoparathyroidism-retardation-dysmorphism syndrome, AR; Kenny-Caffey syndrome, type 1, AR	A5SS	Long: ENSDART00000172258.2 Exon1 69bp Short: ENSDART00000171471.2 Exon1 21bp
dzip1	DAZ Interacting Zinc Finger Protein 1	Predicted to enable BBSome binding activity and molecular adaptor activity. Acts upstream of or within several processes, including circulatory system development; plasma membrane bounded cell projection organization; and regulation of signal transduction. Located in several cellular components, including ciliary basal body; non-motile cilium; and nucleus. Used to study coloboma. Human ortholog(s…	Mitral valve prolapse 3, AD; Spermatogenic failure 47, AR	SE	ENSDART00000049695.9 Exon11 60bp
wdr35	WD Repeat Domain 35	Acts upstream of or within cilium assembly. Predicted to be located in ciliary basal body and cytoplasm. Predicted to be part of intraciliary transport particle A. Predicted to be active in axoneme. Is expressed in head and post-vent region. Human ortholog(s) of this gene implicated in Ellis-Van Creveld syndrome; cranioectodermal dysplasia 2; and short-rib thoracic dysplasia 7 with or without pol…	Cranioectodermal dysplasia 2, AR; Short-rib thoracic dysplasia 7 with or without polydactyly, AR	SE	ENSDART00000100663.6 Exon12 57bp
cep43	Centrosomal Protein 43	Predicted to enable calcium ion binding activity. Predicted to act upstream of or within cell projection organization and microtubule anchoring. Predicted to be located in microtubule organizing center. Predicted to be active in centrosome. Orthologous to human CEP43 (centrosomal protein 43).	Myeloproliferative disorder	SE	ENSDART00000010494.10 Exon14 90bp
tbce	Tubulin Folding Cofactor E	Predicted to enable alpha-tubulin binding activity. Predicted to be involved in microtubule cytoskeleton organization; post-chaperonin tubulin folding pathway; and tubulin complex assembly. Predicted to act upstream of or within protein folding. Predicted to be located in cytoskeleton. Predicted to be active in cytoplasm. Human ortholog(s) of this gene implicated in Kenny-Caffey syndrome type 1; …	Encephalopathy, progressive, with amyotrophy and optic atrophy, AR; Hypoparathyroidism-retardation-dysmorphism syndrome, AR; Kenny-Caffey syndrome, type 1, AR	SE	ENSDART00000160639.3 Exon13 69bp
mak	Male Germ Cell Associated Kinase	Predicted to enable protein serine/threonine kinase activity. Acts upstream of or within motile cilium assembly. Predicted to be active in cilium; cytoplasm; and nucleus. Is expressed in Kupffer's vesicle; retina; and retinal photoreceptor layer. Human ortholog(s) of this gene implicated in retinitis pigmentosa 62. Orthologous to human MAK (male germ cell associated kinase).	Retinitis pigmentosa 62, AR	SE	ENSDART00000082362.6 Exon14 96bp
