# Supplementary material for: The splicing factor Prpf31 is required for hematopoietic stem and progenitor cell expansion during zebrafish embryogenesis
Source: J Biol Chem. 2024 Feb 19;300(3):105772. doi: 10.1016/j.jbc.2024.105772 (PMC10959673; doi:10.1016/j.jbc.2024.105772)
Supplement: Dataset S7 [file mmc11.xlsx]

## Sheet: Sheet1
Dataset S7. All primers used in this article.
Terms	Primer names	Forward primer sequences	Reverse primer sequences
Genotyping	prpf31-mut	AAGAGGACGGGCTGTAT	TCTTGCGTTGATTTCCA
Phenotype rescue	prpf31-CDS	CGGGATCCATGTCTTTGGCAGACGAGCTG	GCTCTAGATCAGACCTTGTCCTCCTTCTCAC
qRT-PCR	prpf31-RT	GTCGTTGCATGTTGGCTTCT	AGATTGTTGCCCAGCTCCTT
	gapdh-RT	TCTTTGCTCAGATTGCGCTG	CCATGGGTGGAGTCGTACTG
	sept6-RT	ACTGACCCCGATAGCAAACC	TGAAGCCGTTCAGCTCATCA
	smarcb1b-RT	CGGCATATCTCAGGGAGCAG	CAGCCTGGGAAGCATTTTCG
	tinf2-RT	TAAGACAAACGCAGAGGCCG	CTCCGGCGTTGGACTTGAAT
	usp22-RT	AGCCAACTGCACCATAGGAC	GCGGTGACCCGAGTAAAACT
WISH probe	prpf31-ISH	GGAGAGCGTCACGTCCATAG	GAGGCTTGACCTGCTTGACT
	runx1-ISH	CCGAACTTCCTCTGCTCCGTCCTG	CCGGTTGGGTGAGATTGGTGTTGTAG
	cmyb-ISH	AAGTCATCGCCAGCTTTCTAC	TAGTGCCTGTTGTCCCTTCA
	mpx-ISH	TCGGGAACAGATCAATACTCTAA	GGCTCAGCAACACCTCCTAAC
	lyz-ISH	CTGGCGTGGATGTCCTCGT	TGACGACGCCTGTTTAAAATGT
	l-plastin-ISH	GCGCGGAAACCCCAAACTCAAC	GCGCATACACACGAGCTCCGATCT
	hbae1.1-ISH	TGCCGTCAAAACCCTGTG	CAGAGAGTTTGGAGCACAGTGA
	hbae3-ISH	GGCCGTGAGACTCTTTCCAGGACTTT	CGGGGTCCACGCGCAGCAT
	hbbe1-ISH	CCCGACAACTTCAGGCTTTT	ACGGCGACAGCGATGAAT
	rag1-ISH	GCCAGCTGAGCCTCAAAAAC	GGCACATCTGCTTGACTCCT
	scl-ISH	AGAAACACTGGTACGGAGGAA	CCGCCAAGAATACTTAAAGGT
	fli1-ISH	GGCCAGACGCACAAAATCAA	CACCGGCGACTCTCTGGATC
	spi1b-ISH	TATCGACCACCAATGGAGTATCAG	TTCTCCCGTCTTTCCGTAGTTT
	gata1a-ISH	CCATCGTATTATTCCACCAGC	TTTGTATGCCATCCTTCTTCA
	efnb2a-ISH	CGCGCTCATCCTGGACTC	GCCGCTCACTTTCTCGTAATG
	flk1-ISH	ACTTGCCCAGATTATGGTGATG	TCAGCCTATCGTAGAGGTATCTTGTG
	septin6- ISH	CGTGAAGCTGAGAGAGATGCT	CCTTCTTGAGTGTGGCGGAG
	smarcb1b-ISH	AGGCTTCTGAATGTGAGGAGA	TCTTCCAGGATGCTGTCTGT
	tinf2-ISH	ATGTCAGCCCTGCAGCTTAT	CCGAGGTGTCCAAGGCATAC
	usp22-ISH	TGTCACATGTGTGGAGCTCAT	GAGCGGTGACCCGAGTAAAA
SqRT-PCR	kdm8-T1-RI-I3-83	AGACTATTTAAGGACTGTCGCCG	TGCTGAGCCAAATATCCCACT
	cenpk-T3-RI- I8-96	TTCGCAGGAAATGAAGAGGAAA	AAATCAGGTTAATCTCTGCAGCATC
	si:ch211-161h7.4-T1-RI-I2-95	GTCAAAGCGAAAAAGAAACTGC	TTGTGTTCCACTACAACCTGT
	usp22-T1-RI- I9-70	GACCCGAACACTTAGGAAGCA	AGCTCCAGAGGAAAGGACAC
	smarcb1b-T2-RI-I2-137	CTGCGTATGTTCAGAGGCTCC	AGGCTCTGTGCTGATGGACA
	mis18a-T1-SE-E3-123	TTGTTGTAGGCAAAGAGCCA	ATCTGCTGATGCACAGTGTC
	tinf2-T2-SE-E8-59	TAAGACAAACGCAGAGGCCG	CAGTGCCTGCTCTCTCATCA
	kat5b-T1-SE-E5-69	TGACTCCAGATCGGCTAGACT	TGCTCGTGTTCTTCTCTGGC
	ccna2-T1-RI-I6-78	GAGGAGATTTACCCTCCGGAGG	CTGGCCAGTGTGTGGTTGG
	ccng2-T1-RI-I5-79	TCTTGACAAACTGGAAGCCCA	CTGTATGCGGTGTGCGATTT
	map4k3a-T1-MXE-E25/26-61/118	TTGGAGCAGAGGAAGGCATTTA	ACACAGCACTTCTGACAGCCT
	sass6-T1-SE-E14-102	CTGAACAAGCAGCTGAATGAGA	GAAAAAGCAGCTGGACTCACC
	septin6-T2-SE-E4-46	TGCATGAGAAGTTTGATCGCC	GAAAGGGAACGGGAACAGCA
	map3k4-T2-SE-E17-102	AAACAGCCCTCGACCTGTG	TGGAGTGTCGACTGAGGGATT
	mdm4-T1-SE-E6-65	CCTGTGTATGAGATGTTGAAGAGGA	AAGGCAACCCTGAAAGGTCC
	septin12-T1-SE-E2-240	AGTGCATGGGCAGTTACACA	TGATTGCAGGTGGACGGTTT
	ska1-T1-SE-E2-125	CTGCGAGCTTGAAGAAGTGA	CTGGCCTCTTTTTGGCATGT
	tbce-T4/2-A5SS-L/S-E1/1- 69/21	TCCGGTTGCCGGTTCTGCA	AGGTGAAATATCGCACTCCGTCA
	dzip1-T1-SE-E11-60	TCCACCCCTTCTCCTGAAAC	GATGCCTAAGCTCTGCAGTC
	wdr35-T1-SE-E12-57	CCGAATCGGCCTAGCTGTAG	TGGAGTCCTGTGGAGTTCCT
	cep43-T1-SE-E14-90	TGGTGAATTGTTGGGGTCTC	TTGGTGTAGAAAAATCTTTGCC
	tbce-T1-SE-E13-69	ATTTTGTCGGATGAGCGGAGGG	TCTCAATGGGCTTCCTCTCCAA
	mak-T1-SE-E14-96	GAAGGAAGTGGGTTCCGTAGG	TTTGCAGCCCAGTCAATTCG
	gapdh	TGGAGTGAACTTGATGTGACG	GGGTCATTGATGGCCACA
